# Supplementary material for: Metabolic modelling reveals increased autonomy and antagonism in type 2 diabetic gut microbiota
Source: Mol Syst Biol. 2025 Apr 22;21(6):720–31. doi: 10.1038/s44320-025-00100-w (PMC12130202; doi:10.1038/s44320-025-00100-w)
Supplement: Supplementary file 3 — Source data Fig. 1 [file 44320_2025_100_MOESM3_ESM.zip]

Archive with 4 entries (4 files):
- Panel_1A_KW_abzndance_vs_diabetis.tsv
- Panel_1B_ecological_relation_frequencies.csv
- Panel_1C_eco_relation_vs_glucose.csv
- Panel_1D_eco_relation_vs_diabetes.csv
