# Supplementary material for: Metabolic modelling reveals increased autonomy and antagonism in type 2 diabetic gut microbiota
Source: Mol Syst Biol. 2025 Apr 22;21(6):720–31. doi: 10.1038/s44320-025-00100-w (PMC12130202; doi:10.1038/s44320-025-00100-w)
Supplement: Supplementary file 3 — Source data Fig. 1 [file 44320_2025_100_MOESM3_ESM.zip › Panel_1A_KW_abzndance_vs_diabetis.tsv]

Species	kruskal_wallis_P.value	chi_squared	number_of_samples	More_in	log2 Folds difference	FDR_p.value
Ruminococcus_gnavus_ATCC_29149	1.85011589401566E-07	27.1837036149872	731	Diabetic	1	6.36439867541388E-06
Granulicatella_adiacens_ATCC_49175	2.51574769905975E-07	26.5897511368591	519	Diabetic	1	7.86742916796866E-06
Clostridium_celatum_DSM_1785	9.97130387391093E-07	23.9336594581179	1358	Healthy	1	1.95504043492286E-05
Clostridium_clostridioforme_CM201	3.98301983479504E-06	21.273001701502	611	Diabetic	1	4.56719607723164E-05
Streptococcus_australis_ATCC_700641	0.000114432928921	14.8822792122153	844	Diabetic	1	0.000894657444291
Streptococcus_mitis_NCTC_12261	0.000135026568267	14.5702926487961	829	Diabetic	1	0.001009763901821
Ruminococcus_torques_ATCC_27756	0.000784180612778	11.2783064423755	1416	Diabetic	1	0.004732598785889
Streptococcus_parasanguinis_ATCC_903	0.002828984034988	8.91460881614819	882	Diabetic	1	0.012804875105735
Lachnospiraceae_bacterium_sp_5_1_63FAA	0.00472874338244	7.9803639697526	1808	Healthy	-0.584962500721156	0.020082564488386
Bacteroides_vulgatus_ATCC_8482	0.005371906691114	7.7497806024353	1605	Diabetic	0.736965594166206	0.022535803679797
Eubacterium_rectale_ATCC_33656	0.0080479149053	7.02278080737237	1750	Healthy	-0.584962500721156	0.031947318333415
