# Supplementary material for: Metabolic modelling reveals increased autonomy and antagonism in type 2 diabetic gut microbiota
Source: Mol Syst Biol. 2025 Apr 22;21(6):720–31. doi: 10.1038/s44320-025-00100-w (PMC12130202; doi:10.1038/s44320-025-00100-w)
Supplement: Supplementary file 3 — Source data Fig. 1 [file 44320_2025_100_MOESM3_ESM.zip › Panel_1B_ecological_relation_frequencies.csv]

Patient_anonymous_ID	Amensalism	Antagonism	Competition	Commensalism	Neutralism	Mutualism	Uncertain
1	0.393308495872598	0.036963985681934	0.05456936226167	0.002849002849003	7.30513551026372E-05	0.000876616261232	0.000876616261232
2	0.346659973466241	0.023333572376206	0.095180895693643	0.001900390835096	0.000268923231382	0.000313743769945	0
3	0.372188581314879	0.047794117647059	0.063581314878893	0.003243944636678	0.000865051903114	0.000648788927336	0.000216262975779
4	0.360355555555556	0.051555555555556	0.064	0.005688888888889	0.002133333333333	0.002666666666667	0.000177777777778
5	0.388161157024793	0.032892561983471	0.056053719008265	0.001363636363636	0.000206611570248	0.000557851239669	0.000826446280992
6	0.36612426035503	0.059818786982249	0.057507396449704	0.003605769230769	0.000739644970414	0.001201923076923	0
7	0.352346951194775	0.064911355430241	0.052983893869934	0.00904702016309	8.11391942878007E-05	0.003448415757232	0.000283987180007
8	0.32836612654321	0.104118441358025	0.04002700617284	0.010850694444444	0.00096450617284	0.001446759259259	0
9	0.366838148001583	0.052461982022726	0.066029735994121	0.002261292328566	0.001017581547855	0.000847984623212	0.000226129232857
10	0.376821177455972	0.043686217461262	0.061032863849765	0.002380480063479	8.81659282770174E-05	0.001080032621393	0
11	0.358506944444444	0.066743827160494	0.058738425925926	0.003713348765432	0.000626929012346	0.002363040123457	0.00048225308642
12	0.363667923031145	0.070620908549891	0.051973814719302	0.002876413410038	9.91866693116445E-05	0.001586986708986	9.91866693116445E-05
13	0.364738264185248	0.036741496426858	0.072674932451201	0.004015050124997	0.000303022650943	0.000252518875786	0.000404030201258
14	0.358356865043423	0.062816346102616	0.061164686451063	0.002717246523523	0.000586072779583	0.002024615056743	0
15	0.17375986207155	0.233147804576376	0.055733588201121	0.005078615468226	0.000505987518975	0.001555443113885	5.62208354416147E-05
16	0.354906612315814	0.067693541381269	0.061712720104247	0.002205219018343	0.000601423368639	0.001069197099803	0
17	0.348883273000478	0.069940577829383	0.05689502083191	0.009220681647428	0.001024520183048	0.002117341711632	6.83013455365071E-05
18	0.355357142857143	0.073928571428571	0.056785714285714	0.003061224489796	0.00030612244898	0.000612244897959	5.10204081632653E-05
19	0.384126799137579	0.039741273818542	0.061301788940039	0.001515063224754	0.000116543324981	0.000757531612377	5.82716624905308E-05
20	0.333756557185339	0.080523906578903	0.071636205686792	0.000968959871696	0.000167062046844	0.001570383240335	0
21	0.384141156462585	0.0499929138322	0.038300736961451	0.002267573696145	0.000141723356009	0.000850340136054	0
22	0.346180555555556	0.072083333333333	0.059444444444444	0.004236111111111	0.001319444444444	0.002916666666667	0
23	0.361471973500336	0.063247243931474	0.060659386160137	0.000414057243414	0.000414057243414	0.001242171730242	0.000414057243414
24	0.392948241045807	0.02888192156446	0.059278350515464	0.001939632266978	0.00082367945584	0.000265703050271	0.001408226166436
25	0.369069710444312	0.051293722208606	0.065999089667729	0.000910332271279	0.000210076677987	0.001365498406919	0.000210076677987
26	0.372360708989478	0.035096391497776	0.078313678412542	0	7.06164818868724E-05	0	7.06164818868724E-05
27	0.346209174702968	0.073259097447919	0.058340881240343	0.002610687836326	0.000479514092386	0.001385262933561	0
28	0.270577355000661	0.109492667459374	0.08676839741049	0.003567181926278	0.000198176773682	0.002146915048223	0.000198176773682
29	0.391698152269551	0.04109518140883	0.054914341907769	0.001086900263961	5.17571554267378E-05	0.001190414574815	0
30	0.370944	0.062208	0.048896	0.004096	0.000384	0.002048	0
31	0.360247474351946	0.052940715796069	0.069151852141906	0.002506069386796	0.000548202678362	0.001957866708434	0
32	0.375094482237339	0.049067775258251	0.055744520030234	0.003401360544218	0.000818846056941	0.000944822373394	0
33	0.359546485260771	0.065668934240363	0.056417233560091	0.004353741496599	0	0.002539682539683	9.0702947845805E-05
34	0.331428571428571	0.088673469387755	0.063928571428571	0.003112244897959	0.00030612244898	0.002244897959184	0
35	0.366805411030177	0.052874609781478	0.065751821019771	0.00156087408949	6.50364203954214E-05	0.00156087408949	0
36	0.370350339522865	0.058770506580133	0.051198846223184	0.002884442040743	0.000420647797608	0.000360555255093	0.000240370170062
37	0.385071035216808	0.038085982692397	0.062705354250544	0.001527141468832	0.000185108056828	0.000277662085242	0.000277662085242
38	0.354086317722681	0.064866850321396	0.067438016528926	0.004187327823691	0.000734618916437	0.001175390266299	0.000367309458219
39	0.393081285444234	0.039432892249527	0.046502835538752	0.003780718336484	0.000453686200378	0.00179584120983	0.000396975425331
40	0.344671201814059	0.046611237087428	0.077160493827161	0.001196775006299	0.000125976316453	0.000314940791131	0
41	0.352906427221172	0.066398865784499	0.066398865784499	0.001535916824197	0.00023629489603	0.00047258979206	0.000118147448015
42	0.38007601265177	0.023256555453525	0.046207019691868	0.002053361901847	0.000114784205693	0.000701459034792	0
43	0.369472536188777	0.054795426003041	0.057406305770375	0.005552250644458	0.001024522440346	0.001916848436777	0.000479212109194
44	0.341536378723033	0.074002096252948	0.062953096340292	0.004782077037296	0.000655079046205	0.002576644248406	8.73438728273212E-05
45	0.375539453353935	0.057555010922265	0.045021045340721	0.005847407959934	0.000306356225691	0.00139858276946	0.000399595076989
46	0.363520408163265	0.05110012755102	0.072365274234694	0.000518176020408	0.00015943877551	0.000139508928571	0.000199298469388
47	0.321444464222143	0.095407618369527	0.067127981488074	0.00189124243503	6.6749733001068E-05	0.002113741545034	0.000177999288003
48	0.339617768595041	0.081159607438017	0.062177169421488	0.004035382231405	0.000742510330579	0.001129907024793	0.000581095041322
49	0.317508650519031	0.088961937716263	0.066851211072664	0.014083044982699	0.000726643598616	0.000934256055363	0.000588235294118
50	0.33984126984127	0.0881179138322	0.055532879818594	0.001768707482993	0.000385487528345	0.002040816326531	0.000408163265306
51	0.306762356358666	0.088299372036396	0.081720705711479	0.004442735699944	0.000512623349994	0.00243496091247	0.000256311674997
52	0.368575422822839	0.058715495737507	0.046462542145226	0.003316795043996	0.000246703763603	0.002001041638113	0.000328938351471
53	0.376404494382022	0.049993687665699	0.053781088246434	0.004702689054412	0.000789041787653	0.001104658502714	0.000252493372049
54	0.366130015418265	0.063035605435835	0.053318512675248	0.002258955143605	0.00043027717021	0.001254975079781	0.001003980063824
55	0.321695430800767	0.092993012850184	0.07004783001609	0.002711102294518	0.000462871123454	0.001741277083471	4.40829641385087E-05
56	0.358988638895077	0.065270661617287	0.058921808866117	0.003452884829583	0.001392292269993	0.00206059255959	0
57	0.354897069707519	0.056577396452948	0.065540966530523	0.003618321866177	0.00104163811299	0.001562457169485	0.00035634988076
58	0.378703202932516	0.045069406886605	0.056727360134607	0.004326663061114	0.000721110510186	0.000540832882639	0
59	0.340002814787014	0.076386282604616	0.067648714580597	0.002943798085945	0.000926534058923	0.000903077500469	0.000246293863764
60	0.375371581450654	0.049940546967895	0.05878418549346	0.001634958382878	0.000594530321046	0.002303804994055	7.43162901307967E-05
61	0.352491098709629	0.077700058079341	0.05199363652433	0.00396454634984	0.000126259437893	0.002449433095124	0.000429282088836
62	0.279091358024691	0.097402469135803	0.09601975308642	0.000691358024691	0.000296296296296	0.001145679012346	0.000158024691358
63	0.34623056946065	0.070872068952539	0.066092062177726	0.004140163348263	0.000715119123791	0.002220633068614	0.000865670518273
64	0.370144314236111	0.053059895833333	0.055121527777778	0.004530164930556	0.000542534722222	0.001681857638889	0.000542534722222
65	0.341227849164357	0.085104000447916	0.053190000279947	0.005151031606058	0.000755857898715	0.004283194759385	0.000559894739789
66	0.225925	0.11605	0.106	0.0026	0.0003	0.0023	7.5E-05
67	0.362188850232185	0.037834637385437	0.063142545372695	0.002125303177842	0.000269128951914	0.000822066616755	8.15542278527261E-06
68	0.382801720639559	0.023313854394936	0.042569596623651	0.004585666747829	8.11622433244055E-05	0.000405811216622	0
69	0.3577	0.0619	0.0621	0.0028	0.0008	0.001	0
70	0.359977377698181	0.068432463003111	0.054576303138844	0.003299085681968	0.00056555754548	0.002356489772834	0.000377038363654
71	0.353278775640344	0.05601020299713	0.071208417472633	0.003932405144011	0.001169093421192	0.001806780741843	0.000106281220108
72	0.348462301587302	0.061189058956916	0.07234977324263	0.002551020408163	0.000460600907029	0.001523526077098	0.000212585034014
73	0.342417410057837	0.064111361631213	0.072934026075875	0.003921184197628	0.000392118419763	0.001176355259288	0
74	0.373284301866099	0.061402235447815	0.036370381122885	0.007854712020774	0.000580635796197	0.00122578668086	0.000209674037516
75	0.1421875	0.103046875	0.1670703125	0.0008984375	0.00046875	0.0002734375	0
76	0.384134404674945	0.045551497443389	0.048356464572681	0.004470416362308	0.000262965668371	0.002746530314098	0.000116873630387
77	0.355071302675853	0.062810447043743	0.070181060727448	0.001161672808845	0.000360519147573	0.000841211344336	0.000360519147573
78	0.376087421018894	0.053295076462867	0.054027654833491	0.001770397729007	0.000518909679192	0.000488385580416	0.000274716888984
79	0.391091822239125	0.032975022650753	0.047046453619087	0.005592778604266	0.000268453373005	0.001510050223152	0
80	0.350713293776038	0.062302739553087	0.06422800151496	0.007921979548037	0.000789041787653	0.001893700290367	0.000284055043555
81	0.361482967478107	0.066895567300644	0.051078276301069	0.004475135990124	0.000501523860962	0.003047721924308	0.000501523860962
82	0.277992596999141	0.080259766012294	0.116250247868332	0.001735078326393	0.000347015665279	0.00059488399762	0
83	0.374588833823078	0.050743388447875	0.052541555194948	0.003552475768607	0.001228016315074	0.002543748081225	0
84	0.336693665870287	0.087116135423344	0.046966959967368	0.014801002272595	0.000349629974943	0.002505681487093	0
85	0.351001371742112	0.073854595336077	0.052290809327846	0.010644718792867	0.000384087791495	0.001152263374486	0.000219478737997
86	0.39406179138322	0.031037414965986	0.060267857142857	0.000637755102041	0.000248015873016	0.00109835600907	0
87	0.288269914340656	0.099411456208846	0.074820814637842	0.015267175572519	0.001573334887244	0.005186177961657	0.000116543324981
88	0.35168152700831	0.062056353878116	0.057316914819945	0.003559989612188	0.000432825484765	0.003570810249307	0.000140668282548
89	0.348416561504717	0.081004747310859	0.046571720449492	0.003966107806021	0.001201850850309	0.004146385433568	0.000180277627546
90	0.39645713530306	0.036023530967017	0.049044880692709	0.001784651992861	0.000396589331747	0.001388062661114	0.000132196443916
91	0.331612673549306	0.05998576005696	0.089266642933428	0.002224991100036	8.8999644001424E-05	0.00186899252403	0.000177999288003
92	0.369929977539966	0.054961025234509	0.048223014929317	0.004359889021007	0.000792707094728	0.000660589245607	0
93	0.358118042428061	0.066162570888469	0.056080655324512	0.003360638521319	0	0.00168031926066	0
94	0.355826397146254	0.06339179548157	0.061459571938169	0.005945303210464	0.000817479191439	0.002601070154578	0.000371581450654
95	0.360701156161756	0.063295860195002	0.061590921199851	0.001278704246364	0.000106558687197	0.001651659651553	0
96	0.359225	0.057025	0.05505	0.00635	0.0002	0.00135	0.0001
97	0.375061161504008	0.037750762166435	0.072038842259776	0.00131732470172	0.000225827091723	0.001016221912755	0.000112913545862
98	0.372914871955517	0.027703813924348	0.065940950740074	0.000606938679615	0	0.00031325867335	1.95786670843449E-05
99	0.370941929583905	0.056431946349642	0.055060204237159	0.003619875019052	7.62078951379363E-05	0.001371742112483	0.000228623685414
100	0.314326150474799	0.096557706355004	0.056245434623813	0.013376552227904	0.001232651570489	0.005569758948137	0.00059349890431
101	0.310828402366864	0.08491124260355	0.083136094674556	0.001183431952663	0.000236686390533	0.002248520710059	0.000177514792899
102	0.380887573964497	0.036390532544379	0.06	0.006568047337278	0.000355029585799	0.000828402366864	0
103	0.359720358731728	0.060588941458937	0.066308876491773	0.003248358166796	0.000423698891321	0.000635548336982	0
104	0.272892819979188	0.105098855359001	0.096904266389178	0.000780437044745	0.000390218522373	0.000780437044745	0.000260145681582
105	0.376899862825789	0.044170096021948	0.062606310013717	0.003731138545953	0.000109739368999	0.001920438957476	0
106	0.390185991294024	0.036802532647408	0.041381649612754	0.001300243088925	0.000282661541071	5.65323082141444E-05	0
107	0.380128521997034	0.048866605465716	0.057764282183462	0.001836028529059	7.06164818868724E-05	0.000564931855095	0.000211849445661
108	0.324314949705168	0.074112614175049	0.071915828419471	0.010290206960342	0.001387443635102	0.001618684240953	0.000115620302925
109	0.402462515618492	0.032278217409413	0.046152644731362	0.000806955435235	0.000598708871304	0.000989171178676	0
110	0.390781893004115	0.044444444444444	0.043786008230453	0.00082304526749	0.000164609053498	0.000493827160494	0
111	0.353555555555556	0.059288888888889	0.066088888888889	0.006177777777778	0.0004	0.002222222222222	0.0004
112	0.371472007403001	0.052481988234517	0.060017185537709	0.002313437768524	0.000132196443916	0.002776125322229	0
113	0.324287200832466	0.097689906347555	0.061935483870968	0.005119667013528	0.000249739854318	0.000874089490114	0
114	0.305130315500686	0.077805212620027	0.093443072702332	0.000932784636488	0.000219478737997	0.000493827160494	0
115	0.352549799180494	0.074648058744777	0.052050793135624	0.003975820520102	0.000162278388576	0.000770822345734	0
116	0.368620037807183	0.048913043478261	0.062618147448015	0.00437145557656	0.000590737240076	0.000708884688091	0
117	0.334596893491124	0.081083579881657	0.052977071005917	0.013683431952663	0.002218934911243	0.003051035502959	0.000277366863905
118	0.377073688271605	0.044511959876543	0.054880401234568	0.005594135802469	0.001060956790123	0.001736111111111	0
119	0.372076186233014	0.059590109155714	0.050122521719759	0.005624860770773	0.000501225217198	0.001726442414792	0.000111383381599
120	0.283732726049376	0.111640184255473	0.07996480513431	0.007970601935718	0.001500957507375	0.003571243724445	0.000103514310853
121	0.336523865744645	0.07345252150447	0.075687299713274	0.00451172204419	0.000674650025299	0.000801146905043	4.2165626581211E-05
122	0.414617556031697	0.031277987506944	0.026607262297498	0.00192724098448	0.000124703828408	0.003140269133535	0.000102030405061
123	0.375537699862024	0.047317587858128	0.055920785650515	0.003814625436247	0.000324648973298	0.000324648973298	0.000324648973298
124	0.360822060353798	0.061264308012487	0.062695109261186	0.000585327783559	0.000520291363163	0.000780437044745	6.50364203954214E-05
125	0.360073441141162	0.04470023303439	0.082338817880093	0.001836028529059	0.000211849445661	0.000776781300756	0.000423698891321
126	0.370323129251701	0.060374149659864	0.053004535147392	0.001133786848073	0	0.000992063492063	0.000425170068027
127	0.337883959044369	0.029481997460658	0.095539843213083	0.001956924367203	0.000186373749257	0.000139780311943	0
128	0.344735276621059	0.064842355740631	0.078227245687091	0.001189767995241	0	0.000148720999405	0
129	0.353088017751479	0.062037721893491	0.052792159763314	0.002126479289941	0	0.000184911242604	9.24556213017752E-05
130	0.336844457212168	0.072105716748061	0.073318650451658	0.00264930256312	0.000383031695873	0.001819400555396	0.000223435155926
131	0.343374459221279	0.076590290017625	0.061047908988944	0.003845537574107	0.000961384393527	0.000480692196763	0
132	0.366274059178397	0.068730249928182	0.049482907210572	0.001795461074404	0.000790002872738	0.001292731973571	0.000143636885952
133	0.369307688842845	0.032656186658259	0.075131750822035	0.001936849691455	0.000135129048241	0.000315301112562	0
134	0.354751188994223	0.077946950110122	0.044431676721249	0.006224265057934	0.000925659931693	0.003926074882697	0.000734144083756
135	0.380859375	0.043212890625	0.0604248046875	0.0023193359375	0.0009765625	0.001708984375	0
136	0.362316345270891	0.058252984389348	0.056932966023875	0.007747933884298	0.001492194674013	0.002066115702479	0
137	0.345663265306122	0.065848214285714	0.045519770408163	0.009008290816327	0.000239158163265	0.000797193877551	0.000956632653061
138	0.374291115311909	0.043950850661626	0.064626654064272	0.003189981096408	0.000708884688091	0.002126654064272	0
139	0.354783950617284	0.060925925925926	0.053333333333333	0.002222222222222	0.00037037037037	0.003641975308642	0.000154320987654
140	0.331298828125	0.09014892578125	0.06207275390625	0.003662109375	0.002197265625	0.00140380859375	0.00030517578125
141	0.318922835406352	0.098418065451033	0.066175582659099	0.002173650525299	0.000241516725033	0.000483033450066	0
142	0.375013850415512	0.05218836565097	0.056315789473684	0.002853185595568	0.000554016620499	0.00218836565097	0
143	0.352786639144305	0.075201726402702	0.056295740288985	0.003237005066617	0.000281478701445	0.001548132857947	4.69131169074873E-05
144	0.375845496618014	0.047703809184763	0.0562477750089	0.003292986828053	0	0.002046991812033	0
145	0.354671556122449	0.05859375	0.062579719387755	0.005341198979592	0.001116071428571	0.003507653061224	0.000398596938776
146	0.345633270321361	0.053534971644613	0.078185255198488	0.002570888468809	0.001890359168242	0.001512287334594	0.000151228733459
147	0.327162691349235	0.083303666785333	0.05936276254895	0.008988964044144	0.001423994304023	0.004271982912068	0.000800996796013
148	0.365326991676576	0.055267538644471	0.064494649227111	0.000998810939358	0.000237812128419	0.001807372175981	0.000142687277051
149	0.360530721061442	0.061504123008246	0.059830119660239	0.00496000992002	0.001116002232004	0.002356004712009	0
150	0.355098855359001	0.070564516129032	0.053915192507804	0.006763787721124	0.002991675338189	0.000780437044745	0.000130072840791
151	0.339713817820613	0.084029101452388	0.052404091385004	0.00590619882413	0.000644312598996	0.005288732583425	0.00072485167387
152	0.361200128184586	0.057643005928537	0.06333119692357	0.003685306841852	0.000520749879827	0.001722480371735	0.000240346098382
153	0.34893677461245	0.052938073208344	0.077286746205665	0.004342180017856	0.000202905608311	0.000892784676568	0.000162324486649
154	0.374473090873444	0.048328595235761	0.056563082050779	0.002156651308695	0.000392118419763	0.003921184197628	0
155	0.326875	0.075763888888889	0.078125	0.002708333333333	0.000347222222222	0.000486111111111	6.94444444444444E-05
156	0.380941602535084	0.050475328202807	0.050814848347669	0.004979628791308	0.000452693526483	0.000792213671345	0.000113173381621
157	0.396044936903663	0.038242536164974	0.047476146506617	0.002385349338258	0.000384733764235	0.000692520775623	0.000615574022776
158	0.336904397510458	0.079787776757474	0.073257830833588	0.001224364860729	0.000510152025304	0.000408121620243	0
159	0.357255872449187	0.067020974481723	0.053511298632805	0.00551746521157	0.000608543957159	0.002839871800073	0
160	0.37682580139202	0.053230075482796	0.056072934026076	0.001764532888932	0	0.000490148024703	9.80296049406921E-05
161	0.274628099173554	0.131487603305785	0.074545454545455	0.003719008264463	0.001074380165289	0.001735537190083	0.000247933884298
162	0.314348188254894	0.02082465639317	0.117659308621408	0.002186588921283	0	0.000416493127863	0
163	0.364311842706904	0.055250723975004	0.061118731900625	0.003886602652035	0.000685871056241	0.00182898948331	7.62078951379363E-05
164	0.37705037015532	0.043221077079402	0.053418493250109	0.003193496879083	0.000399187109885	0.004354768471476	0.000181448686312
165	0.370873469387755	0.046889795918367	0.062955102040816	0.004571428571429	0.000359183673469	0.001991836734694	0.000261224489796
166	0.326099537037037	0.108265817901235	0.046296296296296	0.004822530864198	0.002555941358025	0.002411265432099	0.000144675925926
167	0.299643347050754	0.091687242798354	0.087736625514403	0.003292181069959	0.000548696844993	0.002908093278464	0.000109739368999
168	0.379101300384099	0.058309037900875	0.04211208292841	0.00485908649174	0.000647878198899	0.001758526539868	0.000416493127863
169	0.347412109375	0.082763671875	0.0537109375	0.003662109375	0.000732421875	0.001220703125	0
170	0.353682863487523	0.062516466558772	0.066129700026347	0.001467876096202	0.001392600398961	0.002371184463096	3.76378486205729E-05
171	0.345412284712696	0.058565767413504	0.077808260935833	0.002210028959	0.000266727632983	0.00038103947569	0
172	0.361432506887052	0.058842975206612	0.062001836547291	0.004517906336088	0.001322314049587	0.001873278236915	0.000734618916437
173	0.342207471223784	0.049784619730245	0.081350187133677	0.0069910317068	0.000423698891321	0.001624179083398	0.000141232963774
174	0.353127231915111	0.062646668707275	0.067340067340067	0.002448729721457	0	0.002040608101214	0.000612182430364
175	0.338888694373446	0.083330415601695	0.056265536920976	0.007667798746542	0.001190434508596	0.002030741220546	7.00255593291551E-05
176	0.350133293093909	0.072833358482974	0.057592676424727	0.002565263316735	0.003017956843217	0.002011971228811	0
177	0.380224742701113	0.047994118882588	0.058286074354127	0.001522789329973	0.001365259399286	0.000735139676539	0
178	0.363611111111111	0.058680555555556	0.0575	0.004375	0.001180555555556	0.0025	0.000138888888889
179	0.363977870364046	0.023905470937778	0.08291783348132	0.001775834983949	0	0.000887917491975	6.83013455365071E-05
180	0.376413410037691	0.049841301329101	0.051329101368776	0.007786153540964	0.000743900019837	0.0021325133902	0
181	0.36356290174472	0.050505050505051	0.059651056014692	0.001432506887052	0.000367309458219	0.001028466483012	0
182	0.329189627920885	0.098124652911274	0.049681746336879	0.004570891537443	0.000256311674997	0.003545644837456	0.000170874449998
183	0.364460059171598	0.06407174556213	0.054641272189349	0.003698224852071	0.000739644970414	0.00157174556213	0.000277366863905
184	0.376150228874065	0.040244340639598	0.05553906481901	0.008030120764268	0.000453061288256	0.001031105000859	0.000296833257823
185	0.271833336684832	0.100002010899073	0.095497596975608	0.00082446861992	0.000140762935108	0.00166904623057	6.03269721892658E-05
186	0.350510942502522	0.034603745449761	0.083066532169642	0.00026314635323	0	0.000438577255384	0
187	0.345852616589534	0.066838732645069	0.070843716625134	0.003203987184051	0.000533997864009	0.000978996084016	0.000711997152011
188	0.359729780446613	0.057796960030024	0.062300619253143	0.004456746106211	9.38262338149747E-05	0.003096265715894	9.38262338149747E-05
189	0.332320601851852	0.079041280864198	0.061149691358025	0.01610725308642	0.000192901234568	0.001687885802469	9.64506172839506E-05
190	0.36317254174397	0.062489458593355	0.057471749030191	0.004047900151796	0.000252993759487	0.002656434474616	8.4331253162422E-05
191	0.312921125644075	0.084324217201744	0.081979125379839	0.001023913330691	0.000165147311402	0.000330294622804	0.000231206235962
192	0.346180555555556	0.060347222222222	0.069652777777778	0.004722222222222	0.001388888888889	0.000416666666667	0
193	0.377222552713332	0.04170797805539	0.059025712208342	0.006543723973825	0.000462687553705	0.001454160883072	0.000396589331747
194	0.376731301939058	0.053497229916898	0.051939058171745	0.000865650969529	0.000346260387812	0.000346260387812	0
195	0.398045552477685	0.021929824561404	0.042012927054478	0.000846414281317	0.000153893505694	0.000153893505694	0.000384733764235
196	0.378536340492667	0.03571300512747	0.064685001254975	0.001003980063824	0	0.001290831510631	0
197	0.252611585944919	0.085835342245599	0.040105193951348	0.059317700343341	0.005478851632698	0.022645920081818	0
198	0.358320661157025	0.038995041322314	0.074644628099174	0.001428099173554	0.000132231404959	0.000198347107438	0
199	0.366680892163249	0.039262370566699	0.066912243660295	0.005458098425462	0.000247074414321	0.001347678623571	2.24613103928483E-05
200	0.388581347344718	0.038374929630325	0.0563895665228	0.003987614937136	0.000281478701445	0.000985175455057	0
201	0.394324340073422	0.034788182506847	0.055707709340948	0.002330866499621	0.000116543324981	0.000116543324981	0
202	0.341855368882396	0.076698319941563	0.064463111760409	0.003287070854638	0.00054784514244	0.001278305332359	0.00036523009496
203	0.341610016805705	0.082665899559418	0.037214795076383	0.00433011854835	0.000136262471801	0.00436039909764	0.000105981922512
204	0.385077662721894	0.026997041420118	0.066013313609468	0.000369822485207	9.24556213017752E-05	0.000277366863905	0
205	0.35833740234375	0.05517578125	0.0640869140625	0.00787353515625	0.000732421875	0.00177001953125	0.0001220703125
206	0.333657982306631	0.082947812677542	0.071585098612126	0.000811622433244	0	0.000405811216622	0.000405811216622
207	0.377797067901235	0.053337191358025	0.052951388888889	0.001060956790123	9.64506172839506E-05	0.002555941358025	0.000144675925926
208	0.398479800083299	0.03987921699292	0.04539775093711	0.004373177842566	0.000416493127863	0.000832986255727	0.000104123281966
209	0.362459863732477	0.057248022554625	0.048065627692067	0.006735061477015	0.001370506695904	0.0038765760827	7.83146683373796E-05
210	0.397823524574436	0.041391409226721	0.037471560538362	0.002384803048162	0.000137057646446	0.000301526822181	0.000191880705025
211	0.344187555494843	0.059797828017212	0.065757120415272	0.004695717505635	6.83013455365071E-05	0.002236869066321	0.000102452018305
212	0.380380876810157	0.043642134497124	0.063181908351518	0.001438206705019	0.000644713350526	0.000148780003967	9.91866693116445E-05
213	0.319692326182321	0.084249744606694	0.077819842557539	0.003365182380867	0.001622498647918	0.000901388137732	0.000721110510186
214	0.358740894901145	0.054110301768991	0.062239854318418	0.011576482830385	0.002731529656608	0.002211238293444	0.000260145681582
215	0.36178107606679	0.050978242536684	0.07311519649182	0.000674650025299	8.4331253162422E-05	0.00033732501265	0.000210828132906
216	0.339849108367627	0.066786694101509	0.070387517146776	0.000943072702332	0	0.000771604938272	0
217	0.374565972222222	0.03125	0.072048611111111	0.005208333333333	0	0.001302083333333	0
218	0.361540749553837	0.064210291493159	0.062723081499108	0.001561570493754	0.000223081499108	0.000446162998215	0.000148720999405
219	0.371269125118147	0.038277927103025	0.047888483577505	0.004242231805293	1.84605387523629E-05	0.000317521266541	0.000121839555766
220	0.37177005302584	0.028027943775777	0.075835367393317	0.000673343994613	0	0.000336671997307	0
221	0.389388880824503	0.031245463782842	0.047938742923501	0.001451589490492	3.62897372623022E-05	0.001161271592394	0.000217738423574
222	0.366193771626298	0.056332179930796	0.063425605536332	0.002629757785467	0.000588235294118	0.001141868512111	0
223	0.355857988165681	0.075798816568047	0.04698224852071	0.004378698224852	0.001065088757396	0.00112426035503	0
224	0.358024691358025	0.012345679012346	0.061728395061728	0	0	0	0
225	0.373411692093011	0.050315984381918	0.041460371130701	0.003179970212937	4.02527875055348E-05	0.004441224221444	0.000268351916704
226	0.35508875739645	0.057100591715976	0.068698224852071	0.00396449704142	0.000650887573964	0.001301775147929	0
227	0.356686713373427	0.056110112220224	0.071548143096286	0.001984003968008	0.000682001364003	0.001612003224006	0
228	0.359215627234747	0.056569686476721	0.064699461778765	0.003425044224472	0.000225827091723	0.001881892431029	0.000150551394482
229	0.368679357525283	0.051011302795955	0.064396192742415	0.001189767995241	0.00029744199881	0.001041046995836	0.000148720999405
230	0.354591592454276	0.073733601455521	0.0475916882122	0.006671135369785	0.000191515847936	0.003351527338887	0
231	0.374943486020226	0.044830458060678	0.060773349196907	0.001237358715051	0.000285544318858	0.000237953599048	0
232	0.337308585985835	0.076901542510008	0.052994037121021	0.00655076845553	0.001315752638504	0.004507152655301	2.7994736989446E-05
233	0.361547142710578	0.052084402038234	0.052050203481413	0.008994220443897	0.000889162477343	0.002804281659314	0
234	0.315481686672822	0.087411511234226	0.072637734687596	0.007386888273315	0.000923361034164	0.001846722068329	0.000307787011388
235	0.352864583333333	0.065248842592593	0.06274112654321	0.003858024691358	0.001012731481481	0.001157407407407	0.000144675925926
236	0.345790990720456	0.058573284285289	0.054614861375575	0.001312649436152	0.003002941517714	0	6.82486708571351E-06
237	0.350761275495547	0.067581154840563	0.055156564205688	0.010629129560471	0.003016374604999	0.001723642631428	0
238	0.37664	0.047488	0.056256	0.004992	0.000256	0.000704	6.4E-05
239	0.379355687047995	0.038502629848784	0.068252794214333	0.001232741617357	0	0.000616370808679	4.10913872452334E-05
240	0.373587150505651	0.040749553837002	0.065139797739441	0.001784651992861	0.00029744199881	0	0
241	0.339305443578488	0.083669264534623	0.05930305473439	0.003971453313028	0.000418047717161	0.002388844098062	5.97211024515513E-05
242	0.29757785467128	0.091647443291042	0.080065359477124	0.004901960784314	0.000528642829681	0.001153402537486	0.000192233756248
243	0.3404	0.0717	0.0737	0.0039	0.0007	0.0014	0.0003
244	0.378645627876397	0.03750164365549	0.060591715976331	0.00336620644313	0.000525969756739	0.000683760683761	0
245	0.368994048483089	0.051095950065322	0.03861228044709	0.006677311656264	0.001161271592394	0.001741907388591	0.000435476847148
246	0.333768442704007	0.016969265456272	0.108777342668407	0.002135991456034	0.000237332384004	0.00019777698667	0
247	0.366559975613473	0.049535131839659	0.071787837219936	0.000457247370828	0.000152415790276	0	0.000304831580552
248	0.384051439216393	0.039721170602728	0.043507000781203	0.002163331530557	0.000180277627546	0.00066101796767	0.000841295595217
249	0.34731149882665	0.076726864605653	0.0576471788593	0.000918273645546	0	0.000102030405061	0.001734516886032
250	0.348480725623583	0.078639455782313	0.044897959183674	0.008888888888889	0	0.004625850340136	0.000816326530612
251	0.359822222222222	0.053155555555556	0.069688888888889	0.0032	0	0.002311111111111	0
252	0.374711195127074	0.039802562486873	0.057340894770006	0.005461037597143	0	0.002940558706154	0
253	0.372324613555291	0.054845422116528	0.044069560047562	0.007282996432818	0.000222948870392	0.005425089179548	0.000371581450654
254	0.378373657087955	0.045069438378898	0.054851952135558	0.005939383352258	0.000436719364137	0.001397501965237	0
255	0.329335196941056	0.051942934196997	0.082045945729609	0.001317660967065	6.15729423861978E-05	0.001108312962952	4.31010596703385E-05
256	0.338873499538319	0.08964296706679	0.057940904893814	0.002000615574023	0.000307787011388	0.000923361034164	7.69467528470299E-05
257	0.384308390022676	0.043537414965986	0.054965986394558	0.005170068027211	0	0.000634920634921	0.000362811791383
258	0.367763431903374	0.061224489795918	0.052686380674719	0.005102040816327	0.000208246563932	0.002186588921283	0.000624739691795
259	0.34333025058352	0.083146166380411	0.060142980872271	0.003332305750062	0.000322954742297	0.002040486780875	0.000264235698243
260	0.179677237755676	0.123475323700507	0.118877838243573	0.000797522987427	0.000469131169075	0.000844436104335	0.00018765246763
261	0.373978529081878	0.042461144047428	0.065854830956578	0.003204614645089	0.000320461464509	0.000160230732254	0.000240346098382
262	0.386100101197504	0.030823073030865	0.061509107775342	0.002224236802159	0.000189745319615	0.000832771124979	3.16242199359083E-05
263	0.347152777777778	0.078888888888889	0.057916666666667	0.004861111111111	0.000972222222222	0.001458333333333	0.000416666666667
264	0.377829218106996	0.050754458161866	0.049811385459534	0.00462962962963	0	0.003515089163237	0.000428669410151
265	0.391673469387755	0.043395918367347	0.044995918367347	0.003559183673469	0.000261224489796	0.001175510204082	0.000228571428571
266	0.379939480242079	0.045656817372731	0.059095763616946	0.002402990388038	0.001334994660021	0.000889996440014	0.000266998932004
267	0.337009296548609	0.054998306296812	0.080046294553803	0.001759569423012	0.000263464940344	0.00162783695284	8.46851593962889E-05
268	0.353888888888889	0.055625	0.078055555555556	0.001041666666667	0	0.00125	0.000138888888889
269	0.366774946978442	0.058498214717174	0.059947918064915	0.002792021262316	0.000429541732664	0.001127547048243	0.000375849016081
270	0.364969135802469	0.054783950617284	0.060785322359396	0.003686556927298	0.00017146776406	0.003429355281207	8.57338820301783E-05
271	0.339319727891156	0.062766439909297	0.081632653061225	0.002539682539683	0.001360544217687	0.001179138321995	0
272	0.334949798511031	0.070282084557066	0.069667372447237	0.009835393757257	0.000273205382146	0.003483368622362	0.000683013455365
273	0.391014033499321	0.014599366229063	0.06858306926211	0.000565866908103	0	0.000226346763241	0.000226346763241
274	0.398336349226388	0.026995749694904	0.052129360770946	0.001536001346631	0.000140274095583	0.000466411367813	6.31233430122459E-05
275	0.342272	0.066944	0.063808	0.00576	0.000384	0.005248	6.4E-05
276	0.353404242533502	0.064719668289165	0.056787452677123	0.006309716964125	0.000600925425155	0.003244997295836	6.00925425154738E-05
277	0.3717578125	0.0548828125	0.03921875	0.0060546875	7.8125E-05	0.00359375	3.90625E-05
278	0.381714876033058	0.049974173553719	0.052815082644628	0.001936983471074	0	0.001420454545455	0.000129132231405
279	0.352951459705145	0.070683526601014	0.06141833226502	0.002680496474564	0.000874074937358	0.000815803274867	0.000116543324981
280	0.3507957106755	0.080937094460761	0.050474694351479	0.00587391571614	0.001024520183048	0.001502629601803	0.00020490403661
281	0.350392103839913	0.071626554894538	0.05888318009735	0.008450513791239	0.000878853434289	0.001149269875608	3.3802055164954E-05
282	0.350445138166262	0.06544109145566	0.058850734188924	0.005549774540409	0.00023124060585	0.004162330905307	0.000462481211701
283	0.34390943877551	0.070551658163265	0.063058035714286	0.004942602040816	0.000717474489796	0.003826530612245	0.00015943877551
284	0.331047096479195	0.073616826703246	0.07422648986435	0.004572473708276	0.000304831580552	0.003657978966621	0.000457247370828
285	0.3504	0.060088888888889	0.069333333333333	0.004444444444444	0.000355555555556	0.002133333333333	0.001066666666667
286	0.367417604160778	0.043558143478998	0.045494375035333	0.003391938492849	0.000791452314998	0.000452258465713	0.000226129232857
287	0.373447607387001	0.031506989082747	0.048562391592695	0.002681359044995	0.001069278645036	0.000163248648097	3.26497296194266E-05
288	0.359889021006738	0.055489496630995	0.065530453164223	0.00277447483155	0.000132117849121	0.0018496498877	0
289	0.344363259707175	0.082248537274992	0.051146384479718	0.004759105288206	0.000223957895916	0.003667310545617	0.000195963158926
290	0.388833089846603	0.039170927684441	0.050356099342586	0.005615412710007	0.00022826880935	0.002282688093499	0.00013696128561
291	0.38169321753956	0.048750599392616	0.052213756726517	0.003995950769887	0.000266396717992	0.002131173743939	0
292	0.344611952406706	0.074330719307734	0.055164954029205	0.009430773391022	6.7604110329908E-05	0.001216873985938	6.7604110329908E-05
293	0.389788941736029	0.028240190249703	0.060196195005945	0.001263376932224	0.001486325802616	0.000445897740785	0.000594530321046
294	0.380001623244866	0.052755458160864	0.053810567324081	0.000568135703271	0.000162324486649	0.000324648973298	8.11622433244055E-05
295	0.351344527206161	0.080545385683626	0.052897361444262	0.004166140638808	0.000631233430122	0.000631233430122	0.000252493372049
296	0.394808004326663	0.04394267171444	0.032690343128418	0.006354786371011	0.000480740340124	0.005092842978186	0.000240370170062
297	0.239496899292515	0.105598742248231	0.110752030745043	0.004454537514193	0.00131015809241	0.001135470346755	0
298	0.26417939212552	0.091101815007539	0.087213322903559	0.002766157648313	0.000782233105465	0.000623519142038	3.4010135020236E-05
299	0.366024187452759	0.046359284454523	0.067649281934996	0.001448727639204	0.000188964474679	0.000188964474679	0.00151171579743
300	0.358652336674315	0.069436058447048	0.04516362758121	0.008453085376162	0.001207583625166	0.002656683975365	0.000966066900133
301	0.35062358276644	0.076105442176871	0.047760770975057	0.007794784580499	0.000566893424036	0.005527210884354	0.000708616780045
302	0.37838310983509	0.05094359441196	0.042575540072126	0.007107594271909	0.000770281152621	0.003151150169812	0.000245089457652
303	0.361111111111111	0.070421006944444	0.053059895833333	0.002170138888889	0.000217013888889	0.001519097222222	0.000217013888889
304	0.359183673469388	0.068480725623583	0.042267573696145	0.010612244897959	0.000725623582766	0.004081632653061	0.000362811791383
305	0.356609325486646	0.066206428248076	0.062698053417836	0.001923947487551	0.000113173381621	0.001131733816206	0.000226346763241
306	0.3847159234064	0.043871252204586	0.051130637440161	0.00357457797934	0.000409423028471	0.001858150667674	1.57470395565634E-05
307	0.39531190926276	0.039697542533081	0.046805293005671	0.002495274102079	0.000453686200378	0.001512287334594	0
308	0.383798417326114	0.040087463556851	0.051541024573095	0.005102040816327	0.000208246563932	0.000208246563932	0.000208246563932
309	0.374700164120692	0.048604974119429	0.05340234818836	0.007701047847494	0.000631233430122	0.000378740058073	0.000883726802171
310	0.32935203448024	0.098272335451823	0.04792168894733	0.000200891226532	0	0.00042004529184	0.000219154065308
311	0.345051379123851	0.061249323958897	0.0736884802596	0.000811249323959	0	0.002433747971877	0
312	0.375753778682747	0.055133526509515	0.052705771791057	0.003132586733495	7.83146683373796E-05	0.001331349361735	0.000626517346699
313	0.345366864972057	0.08510606333754	0.052535905294153	0.003530436872784	0.000345532119464	0.00211826212367	4.50694068866054E-05
314	0.266208409479817	0.103098779444948	0.090026272240756	0.000834241335659	0.000399854234956	0.000283533002969	5.90693756185245E-05
315	0.355173911590765	0.065488322362926	0.061812957332353	0.003207591299409	0.000467773731164	0.001871094924655	0.00030071168432
316	0.366133391774417	0.047629483526919	0.06399298706991	0.002337643363284	0	0.001461027102053	0
317	0.3841552734375	0.03485107421875	0.0509033203125	0.00469970703125	0.00048828125	0.00054931640625	0.00018310546875
318	0.38458251953125	0.04888916015625	0.04833984375	0.003662109375	0.0006103515625	0.0008544921875	0.00067138671875
319	0.343232686465373	0.082956165912332	0.048050096100192	0.00750201500403	0.002108004216008	0.004092008184016	0.000434000868002
320	0.35277037037037	0.036602469135803	0.07600987654321	0.002034567901235	1.97530864197531E-05	0	0
321	0.392436020613154	0.042623809939733	0.049960695257228	0.00227094069351	8.73438728273212E-05	0.001921565202201	0
322	0.321795565170362	0.094044829036717	0.06652244456463	0.003966107806021	6.00925425154738E-05	0.002103238988042	0.000480740340124
323	0.378221876986089	0.053456676788362	0.050914483440435	0.002118494456606	0.000423698891321	0.002330343902267	0.000141232963774
324	0.291656521386251	0.085220355490626	0.089562535508482	0.00275951627303	0.00129859589319	0.00148121094067	0.000101452804156
325	0.286161949188008	0.074595024956874	0.100266410803417	0.001449438087558	0.00093907256377	0.000561402076167	2.04146209515255E-05
326	0.320124178232286	0.076983655953251	0.076093407596786	0.003492512783053	0.000308162892622	0.003207176771366	0.000102720964207
327	0.310805963010204	0.088946906887755	0.077387595663265	0.003348214285714	0.000199298469388	0.003786670918367	9.96492346938775E-05
328	0.33564377231674	0.078134845620668	0.070993488762865	0.00084015963033	0	0.000630119722747	0.000420079815165
329	0.324115226337449	0.085816186556927	0.075665294924554	0.001426611796982	0.000438957475995	0.00076817558299	0.000438957475995
330	0.369668716524499	0.053858361436223	0.051626661376711	0.003669906764531	9.91866693116445E-05	0.000793493354493	0.000545526681214
331	0.33	0.092231404958678	0.060909090909091	0.004380165289256	0.000661157024793	0.001322314049587	0.000165289256198
332	0.370356563308627	0.055107232138941	0.052607341783255	0.004955922985834	0	0.000767510196921	0.000164466470769
333	0.328961501498106	0.08689015772514	0.064220702131268	0.005200972355701	0.000452258465713	0.003335406184635	0.000282661541071
334	0.255514580133208	0.174389462752097	0.032499797886829	0.004116889820337	9.95018687694728E-05	0.002394263717265	2.48754671923682E-05
335	0.343377240092713	0.085589914636215	0.045225846571316	0.005257504663915	0.000621855390356	0.005257504663915	0.000226129232857
336	0.38134810710988	0.048219965117472	0.051092643890428	0.001983516295612	0.000170992784105	0.001025956704627	0.000307787011388
337	0.36498754004984	0.060430758276967	0.041384834460662	0.005428978284087	0.000177999288003	0.000978996084016	0.000266998932004
338	0.388078833520269	0.052876141643967	0.039416760134594	0.004967152699888	0.000160230732254	0.001922768787053	0.000320461464509
339	0.36710775047259	0.056030245746692	0.058601134215501	0.003629489603025	0.000453686200378	0.000302457466919	0.000302457466919
340	0.374930555555556	0.053194444444444	0.048541666666667	0.005208333333333	0.000138888888889	0.003541666666667	6.94444444444444E-05
341	0.396625803737756	0.039315545940749	0.048314404182441	0.00106664262965	0.000180277627546	0.000676041103299	0.000450694068866
342	0.326892261287586	0.07484211518522	0.083891035912904	0.001319634272787	0.000754076727307	0.001131115090961	0
343	0.269626546421552	0.117932708983698	0.090415076887502	0.002196785755579	0.000346860908776	0.001387443635102	0
344	0.360889668367347	0.062579719387755	0.049027423469388	0.004544005102041	0.001036352040816	0.003268494897959	0.00015943877551
345	0.393408425907558	0.031253099583416	0.040917600674469	0.001673775044634	4.95933346558223E-05	0.000412244594327	3.09958341598889E-05
346	0.369885650076013	0.058893515764426	0.051622711349065	0.004428580871175	0.000991473329367	0.000793178663494	0.000132196443916
347	0.395887901406532	0.031718875380399	0.045859891898439	0.000242244394313	0.000136262471801	0.000847855380097	0
348	0.339680321425452	0.081229801729409	0.067516813695519	0.001135470346755	0.000698750982619	0.000873438728273	0.000436719364137
349	0.296321803897562	0.095015814712784	0.086929905111723	0.00216814610754	2.5507601265177E-05	0.003060912151821	0.000306091215182
350	0.380251873495117	0.046936576215856	0.028055082109136	0.001744988231475	2.25450675901126E-05	0.001706661616572	6.98897095293492E-05
351	0.380777471686563	0.047342107948169	0.057034996428936	0.001020304050607	0	0.001632486480971	0.000408121620243
352	0.369134948096886	0.050519031141869	0.063252595155709	0.000968858131488	0.000415224913495	0.000553633217993	0.000692041522491
353	0.363574905354246	0.052595997836669	0.06625202812331	0.000676041103299	0.000946457544619	0.000405624661979	0.000405624661979
354	0.336589030803907	0.070965098012431	0.072604330305307	0.003824875350044	0.000956218837511	0.000887917491975	0.000341506727683
355	0.285257254695322	0.144265873762656	0.050698182091912	0.004253076894125	0.00195716812827	0.002107719522752	0.000150551394482
356	0.382618353463834	0.029061964922023	0.037576935536119	0.004720255449118	0	0	0
357	0.352641088319694	0.064831544266128	0.061217982782442	0.005207779785312	0	0.001700499521735	0
358	0.358602866316861	0.056464875871251	0.0651578040567	0.007283264155376	7.83146683373796E-05	0.00180123737176	0.000156629336675
359	0.327637051039698	0.079848771266541	0.072438563327032	0.005595463137996	0.000453686200378	0.001285444234405	0.000151228733459
360	0.382775465371719	0.037258642617644	0.024359752572552	0.002095617990519	1.44525378656492E-05	0.00166204185455	2.89050757312984E-05
361	0.312710628238016	0.081987827574066	0.060258538302902	0.009506564056134	0.000150897842161	0.000603591368643	0.000100598561441
362	0.391234567901235	0.040617283950617	0.047160493827161	0.002098765432099	0	0.002716049382716	0.001234567901235
363	0.390082465277778	0.041015625	0.054361979166667	0.001953125	0	0.001953125	0.000325520833333
364	0.36719723183391	0.06356401384083	0.048477508650519	0.004256055363322	0.000103806228374	0.001453287197232	0.000207612456747
365	0.382894383230314	0.044678849771567	0.056167696855684	0.00167965600645	0.00033593120129	0.001410911045418	0.000134372480516
366	0.294822061055827	0.091321377035663	0.069957459567849	0.005022394632784	5.62208354416147E-05	0.003391990404977	5.62208354416147E-05
367	0.369630904017696	0.050427214503607	0.061862973297286	0.002154144197545	0.000346976246584	0.001662594514884	5.78293744307421E-05
368	0.34980677764566	0.069337098692033	0.066364447086801	0.001337693222354	7.43162901307967E-05	0.001783590963139	0.000445897740785
369	0.362899425016495	0.057027052502592	0.068055424639457	0.001319634272787	0	0.000754076727307	0.000377038363654
370	0.367886933491745	0.054157075319918	0.057523328630479	0.003861290562115	0.000222766763199	0.001386104304349	0.000173263038044
371	0.371014030612245	0.049186862244898	0.063536352040816	0.003507653061224	0.000797193877551	0.001195790816327	0.000239158163265
372	0.387509130752374	0.033601168736304	0.06263696128561	0.002556610664719	0.00073046018992	0	0
373	0.380827978108732	0.040998455407029	0.047996796399764	0.001945043000706	0.000190690490265	0.001029728647432	3.81380980530501E-05
374	0.35970387574394	0.050805632167223	0.065176368123095	0.01291914646538	0.000435476847148	0.001161271592394	0
375	0.369170523317907	0.044499822000712	0.059530872987619	0.003757762746727	0.000158221589336	0.000949329536015	0.000118666192002
376	0.298224729568863	0.078256819005228	0.092748822524714	0.002122043372496	0	0.001604471818229	0
377	0.357404368135336	0.069814417371544	0.055296048478727	0.002272440348441	0.000126246686024	0.003029920464588	0.000504986744098
378	0.364531694097429	0.058893515764426	0.062462819750149	0.001321964439157	0.000396589331747	0.001321964439157	0.000859276885452
379	0.384764139955786	0.024761678731063	0.033811074632245	0.001177871831723	1.75801765928739E-05	0.000158221589336	0.000193381942522
380	0.384615384615385	0.038923816568047	0.059079142011834	0.003605769230769	0	0.000832100591716	0
381	0.383742911153119	0.03538752362949	0.054971644612476	0.001058601134216	0.000151228733459	0.000756143667297	0
382	0.37491426611797	0.061299725651578	0.03849451303155	0.003086419753086	0	0.003429355281207	0.000428669410151
383	0.355251244907198	0.07209144409235	0.060095065640561	0.000905387052965	0.000679040289724	0.000792213671345	0.000339520144862
384	0.330775234131113	0.087018730489074	0.065751821019771	0.00156087408949	6.50364203954214E-05	0.001365764828304	0.000325182101977
385	0.34444386936494	0.090316236219657	0.050204440763936	0.001966771906216	0.000207028621707	0.001707986129082	0.001086900263961
386	0.383835026161896	0.046168051708218	0.035789473684211	0.003090181594337	7.38688827331487E-05	0.002708525700215	4.92459218220991E-05
387	0.356225691299483	0.066013106718525	0.053545740316479	0.00458202354947	0.000532793435985	0.005594331077841	0.000106558687197
388	0.354260355029586	0.06905325443787	0.054260355029586	0.005207100591716	0.001420118343195	0.004437869822485	0
389	0.33160400390625	0.073974609375	0.06842041015625	0.0048828125	6.103515625E-05	0.0013427734375	0.0001220703125
390	0.363189720332577	0.066767447719829	0.055114638447972	0.002141597379693	0.000440917107584	0.001826656588561	0.000566893424036
391	0.348862284354551	0.075847709696609	0.040638013087448	0.007473230220107	0.001003866745985	0.005502676977989	0.000371802498513
392	0.32182103610675	0.082357203236324	0.061828281608501	0.004226542688081	0	0.003381234150465	0
393	0.327573253193088	0.08838194112424	0.063110443275733	0.002117341711632	0.000478109418756	0.003483368622362	0
394	0.381022135416667	0.034505208333333	0.045871310763889	0.003336588541667	5.42534722222222E-05	0.001817491319444	5.42534722222222E-05
395	0.359674885595246	0.057509732941739	0.057168226214056	0.011679530086743	0.000341506727683	0.001980739020559	0.000341506727683
396	0.35968017578125	0.06121826171875	0.0584716796875	0.0052490234375	0.00079345703125	0.0018310546875	0.000244140625
397	0.355142200517093	0.058532031025567	0.070382074116633	0.00373455903476	0.000646365986785	0.001149095087619	7.18184429761563E-05
398	0.364385633270321	0.064120982986768	0.047258979206049	0.00468809073724	0.000378071833648	0.000756143667297	0.000226843100189
399	0.378166820974665	0.053278343573773	0.04932244760542	0.005470919956233	0.00101001599192	0.001599191987206	0.00075751199394
400	0.32365850029756	0.063814223368379	0.088152152350724	0.000371950009919	2.47966673279111E-05	0.000706705018845	6.19916683197778E-05
401	0.349916897506925	0.06803324099723	0.064376731301939	0.002437673130194	0	0.001994459833795	0
402	0.343049163561984	0.084666520563957	0.052377821608591	0.003944773175542	0.00248374607349	0.002337643363284	0.000146102710205
403	0.357618343195266	0.065920857988166	0.05778476331361	0.003975591715976	0.000647189349112	0.002496301775148	0.000184911242604
404	0.387287163386065	0.017442035985992	0.071496498007487	0.000120758362517	0.000301895906292	0.000150947953146	0.000483033450066
405	0.365314285714286	0.015322448979592	0.089804081632653	0.000473469387755	0.000171428571429	0.000538775510204	0.000514285714286
406	0.355188957158488	0.068344415453245	0.061190135510479	0.00075751199394	0	0.00151502398788	0.000336671997307
407	0.378412320708573	0.05327516689801	0.047855112697468	0.003172714653976	0.000462687553705	0.00152025910503	0.000132196443916
408	0.323871080443707	0.105336710629749	0.045156782251725	0.00489125687833	0.000611407109791	0.003843130404402	0.000174687745655
409	0.396647167691189	0.029120397911296	0.048445865556217	0.000917112829665	5.78359442131007E-05	0.000371802498513	7.4360499702558E-05
410	0.38370720188902	0.042671614100186	0.05920053972002	0.002698600101198	0.00033732501265	0.001011975037949	0
411	0.3834375	0.03515625	0.06109375	0.00296875	0.00015625	0.00234375	0.00015625
412	0.31198347107438	0.086260330578512	0.080578512396694	0.004777892561983	0	0.003099173553719	0.001420454545455
413	0.339427437641723	0.07312925170068	0.07015306122449	0.001700680272109	0.000141723356009	0.001700680272109	0.000566893424036
414	0.338192419825073	0.073823406913786	0.062473969179509	0.006559766763848	0.001145356101624	0.003436068304873	0.000104123281966
415	0.295114284192019	0.115070062336832	0.047931429484789	0.002310991528584	1.66497948745271E-05	0.001172145559167	0.000106558687197
416	0.396555841932948	0.022295972693529	0.048433161838609	0.003527749305894	8.45863726378012E-05	0.000385614345849	4.22931863189006E-05
417	0.347879812695109	0.086628511966701	0.047411550468262	0.002406347554631	0.000585327783559	0.002211238293444	0.000260145681582
418	0.361119079206856	0.042543655204561	0.065124242532898	0.004966115672846	0.000304779662232	0.001102585248664	4.48205385635914E-05
419	0.320843716625134	0.078230687077252	0.07564969740121	0.012014951940192	0.001690993236027	0.001601993592026	0
420	0.337367178276269	0.07172373081464	0.056965761511216	0.001770956316411	0	0.000758981278462	0.000126496879744
421	0.326212991831792	0.099641835656678	0.049911103094643	0.00876085444098	0.000927619881986	0.005101909350924	0.000463809940993
422	0.359237301714469	0.067617369011376	0.053036372376222	0.007530844415959	0.001281845858036	0.00144207659029	0.000480692196763
423	0.347716819654952	0.073327640745988	0.048851132372062	0.003672689165324	3.88130955384347E-05	0.001504007452114	6.30712802499563E-05
424	0.355476884631404	0.07246980424823	0.045710120783007	0.009891711786756	0.000520616409829	0.003227821740941	0
425	0.393135444349354	0.030449078870321	0.05553803882708	0.003107968109545	0.000135129048241	0.003198054141705	4.50430160803567E-05
426	0.384522928994083	0.048909023668639	0.048539201183432	0.002496301775148	0	0.002496301775148	9.24556213017752E-05
427	0.378054925673973	0.051146384479718	0.039997480473671	0.002393550012598	0	0.000755857898715	0.000314940791131
428	0.370728172925975	0.032604757879483	0.075232459847845	0.005917159763314	0.000966066900133	0.000483033450066	0
429	0.358846564613742	0.073513705945176	0.051352794588822	0.004627981488074	0.00062299750801	0.001512993948024	0
430	0.228733459357278	0.118412098298677	0.106011342155009	0.00468809073724	0	0.00226843100189	7.56143667296786E-05
431	0.331228164471916	0.084520290244558	0.068194033861865	0.002754635850578	6.71862402579952E-05	0.001545283525934	0.000268744961032
432	0.238118403882695	0.104078432270323	0.111867860168036	0.00391474554154	0.000200315926833	0.001018749570752	0.000108742931709
433	0.331898796633864	0.06386886324388	0.076313697541186	0.003289383514706	0.000548230585784	0.000767522820098	8.22345878676572E-05
434	0.394079011861582	0.036172924223115	0.047544358396236	0.006077835506323	0.000392118419763	0.003038917753161	0.000588177629644
435	0.377647918188459	0.062494927359792	0.042610177745313	0.003652300949598	0.000568135703271	0.001460920379839	0.000649297946595
436	0.319567333693889	0.088220659816117	0.072861005949162	0.002314764737696	0.00019469983775	0.000951865873445	4.32666306111412E-05
437	0.325792645645908	0.085859026989257	0.072932133810813	0.002532972311992	0.000786094855446	0.000436719364137	0.000262031618482
438	0.378859280003217	0.040375974759532	0.056176858760863	0.000138924940317	6.94624701585572E-05	0.000727527976924	4.02151143023226E-05
439	0.365244536940687	0.065961382818823	0.048618337380044	0.002688172043011	0.00023124060585	0.001936640073997	0.000722626893282
440	0.380868450568819	0.038936067937831	0.056401217753565	0.007691075148213	0	0.00288415318058	0.000160230732254
441	0.355978260869565	0.062854442344045	0.057301512287335	0.007679584120983	0.001181474480151	0.003544423440454	0
442	0.358803854875283	0.065130385487528	0.053219954648526	0.002573696145125	0.00015306122449	0.000634920634921	0.00015873015873
443	0.342825551349078	0.051626705125894	0.079286100594916	0.001153776816297	4.08629289105222E-05	0.00034853674659	8.65332612222823E-05
444	0.389111111111111	0.040711111111111	0.0456	0.004177777777778	0.000177777777778	0.002133333333333	0.0004
445	0.356571252693136	0.059479839950754	0.062019082794706	0.002616189596799	0.000692520775623	0.001077254539858	0
446	0.370708895738123	0.065150387926453	0.043681581464555	0.004570092464661	0.000425124880434	0.003188436603252	0.000212562440217
447	0.354574581701673	0.073780704877181	0.053399786400854	0.005072979708081	0.000444998220007	0.001957992168031	8.8999644001424E-05
448	0.347210881310052	0.06737061106699	0.064641335108108	0.003333296048143	0.000671133432512	0.001588349123612	0.000100670014877
449	0.347091906721536	0.066570644718793	0.068340192043896	0.002126200274348	0.000342935528121	0.001646090534979	0.000164609053498
450	0.381443298969072	0.045700924646615	0.057073015198215	0.001913061961951	0.000318843660325	0.002444468062493	0.000106281220108
451	0.345802469135802	0.07320987654321	0.04641975308642	0.002962962962963	0	0.005185185185185	0
452	0.357090973657025	0.072217200413223	0.045624031508265	0.002429300103306	0.000129132231405	0.002171035640496	8.07076446280992E-05
453	0.356987460939045	0.067323286262411	0.058185989478264	0.002135991456034	0.000276887781338	0.001938214469364	0.00039555397334
454	0.368788667867492	0.016318819014802	0.098681376771869	0.000489466677109	3.91573341686898E-05	0.000234944005012	1.46840003132587E-05
455	0.3297119140625	0.07647705078125	0.059326171875	0.0023193359375	0.00030517578125	0.001220703125	0
456	0.283599647093422	0.123811391040094	0.070973433977061	0.001862562493873	9.80296049406921E-05	0.002254680913636	0.000980296049407
457	0.377728531855956	0.041218836565097	0.068476454293629	0.001772853185596	0.0001108033241	0.000664819944598	0.000221606648199
458	0.368484224965706	0.066529492455418	0.051440329218107	0.001800411522634	0.000257201646091	0.001371742112483	0.000257201646091
459	0.344875346260388	0.076523545706371	0.061288088642659	0.004501385041551	0.001211911357341	0.001385041551247	0.000173130193906
460	0.331456	0.096832	0.055872	0.004032	0.001472	0.001728	0.000256
461	0.370464009518144	0.050565139797739	0.043426531826294	0.006246281975015	0.000892325996431	0.001635930993456	0.00029744199881
462	0.347650891632373	0.058470507544582	0.063786008230453	0.005229766803841	0.001200274348423	0.002229080932785	0.000342935528121
463	0.140075716603569	0.140616549486209	0.100966738777718	0.001690102758248	0	0.001352082206598	6.7604110329908E-05
464	0.223860561914672	0.112195629552549	0.109084287200832	0.001196670135276	0.000260145681582	0.000801248699272	4.16233090530697E-05
465	0.375290858725762	0.052742382271468	0.050969529085873	0.002659279778393	0	0.003102493074792	0.001108033240997
466	0.376040428061831	0.057074910820452	0.049197384066587	0.002229488703924	7.43162901307967E-05	0.002378121284185	0.00089179548157
467	0.376296296296296	0.047901234567901	0.06	0.001234567901235	0	0.001481481481481	0.00037037037037
468	0.363919005102041	0.065130739795918	0.05452806122449	0.002790178571429	0.000398596938776	0.001594387755102	7.9719387755102E-05
469	0.3983649467532	0.03409946573918	0.050700993223135	0.002832658037219	0.000286851446807	0.001147405787228	0
470	0.37165631571226	0.05599295809086	0.0576067289354	0.00322754168908	0.000782434348868	0.001467064404127	0.000146706440413
471	0.386533838757396	0.038490430843195	0.054860854289941	0.002964358357988	0.000473835059172	0.001121024408284	0.000288923816568
472	0.380061643107663	0.043575300244447	0.065256669146562	0.001169093421192	0	0.000425124880434	0.000106281220108
473	0.365777125008231	0.049246881450752	0.061818421271126	0.000710030033125	5.72604865423541E-05	0.000197548678571	2.29041946169417E-05
474	0.360853909465021	0.064986282578875	0.056498628257888	0.003600823045267	0.000342935528121	0.000685871056241	0
475	0.362637362637363	0.061949039971018	0.056997947107837	0.003139717425432	0.000845308537616	0.002173650525299	0.000966066900133
476	0.366658739595719	0.04692033293698	0.065481569560048	0.0015338882283	0.000558858501784	0.001950059453032	0.000214030915577
477	0.35887130712903	0.030069017759448	0.085304267317566	0.002083157983335	8.4167999326656E-05	0.00063125999495	0
478	0.358219005134248	0.062620991499032	0.060264287517886	0.005050079959599	0.00101001599192	0.0025250399798	0.000336671997307
479	0.351829988193625	0.055246340960627	0.0724124360488	0.001461741721482	0.000206143063286	0.000505987518975	0.000168662506325
480	0.357742878013148	0.055880204528853	0.070124178232286	0.004565376186998	0.00073046018992	0.00073046018992	0.00018261504748
481	0.351815592737629	0.074225703097188	0.057760768956924	0.002847988608046	8.8999644001424E-05	0.001779992880028	0.000266998932004
482	0.339182433094795	0.063621213606509	0.075874914224096	0.003921184197628	0.00137241446917	0.003136947358102	0.000294088814822
483	0.375	0.048525377229081	0.053840877914952	0.002914951989026	0.000600137174211	0.00497256515775	0
484	0.203125	0.140625	0.09375	0	0	0	0
485	0.336489898989899	0.077938475665748	0.07242883379247	0.001262626262626	0.000746097337006	0.000746097337006	0.000401744719927
486	0.36525591478933	0.052596851729664	0.068998020548591	0.001413893863701	0.000471297954567	0.00056555754548	0
487	0.358518518518519	0.056666666666667	0.060617283950617	0.010740740740741	0.000740740740741	0.001358024691358	0.00037037037037
488	0.350437911897329	0.072811885767141	0.045474910394265	0.00690831309978	0.000672043010753	0.002305179789571	0.001387443635102
489	0.333896872358411	0.056635672020287	0.086100712474339	0.001932133800266	0.002173650525299	0.0007245501751	0
490	0.363574905354246	0.060438074634938	0.054218496484586	0.005543537047052	0.000676041103299	0.002839372633856	0
491	0.355306952662722	0.066105769230769	0.053069526627219	0.00674926035503	0.000924556213018	0.004900147928994	0
492	0.312481619449074	0.086076119988236	0.06214464268209	0.007052004705421	0.000214439760808	0.003020537202235	0.000257327712969
493	0.315720714182029	0.065194512991726	0.093954129772101	0.000444549281463	9.07243431557556E-05	0.002122949629845	9.97967774713311E-05
494	0.362654320987654	0.061149691358025	0.060185185185185	0.003279320987654	0	0.002700617283951	0.000192901234568
495	0.371131542575566	0.049636440117781	0.056126434709453	0.003425274923382	0.000600925425155	0.004026200348537	0.000120185085031
496	0.333874166215973	0.082687338501292	0.055886064539391	0.006009254251547	6.00925425154738E-05	0.004026200348537	0.000120185085031
497	0.336336201072024	0.070357191117517	0.073555245259223	0.003423269222107	0.002026935723616	0.000405387144723	4.50430160803567E-05
498	0.368388171595169	0.055185339441899	0.057892544773011	0.000728862973761	0.000208246563932	0.000624739691795	0
499	0.374322457221809	0.044212987565097	0.060367733021575	0.006270591986396	0.002444468062493	0.002125624402168	0
500	0.381660997732426	0.037273242630386	0.065759637188209	0.002267573696145	0.000425170068027	0.001275510204082	0.000850340136054
501	0.380243189744556	0.055895937411632	0.047035535865774	0.002733528136488	0.000188519181827	0.002356489772834	0.000188519181827
502	0.352305813844275	0.055790363482671	0.062713842933623	0.003528827704652	8.05055750110695E-05	0.001932133800266	9.39231708462478E-05
503	0.366611570247934	0.048264462809917	0.068760330578512	0.001239669421488	0.000909090909091	0.000495867768595	0
504	0.343861080356623	0.074063283025465	0.06695414020162	0.002389138162112	0.000291358312453	0.001515063224754	0
505	0.356575963718821	0.058201058201058	0.065633660871756	0.003590325018896	0.000377928949358	0.00151171579743	0.000314940791131
506	0.327137156059651	0.087849191346356	0.059073724007561	0.010449485402226	0.000262549884478	0.002625498844781	0
507	0.384745461018156	0.039337842648629	0.062744749021004	0.00124599501602	8.8999644001424E-05	0.000711997152011	0
508	0.387410820451843	0.034185493460167	0.05506837098692	0.002972651605232	0.000371581450654	0.0009661117717	0
509	0.3415	0.0808	0.0609	0.0014	0	0.0014	0
510	0.376753826530612	0.056919642857143	0.052774234693878	0.001833545918367	0.00015943877551	0.001116071428571	0.000478316326531
511	0.349203329369798	0.07448275862069	0.057931034482759	0.002092746730083	0.000142687277051	0.00128418549346	0
512	0.333017847485127	0.075175770686858	0.072201189832342	0.001757706868578	0.000811249323959	0.001216873985938	0
513	0.369260789715335	0.051423324150597	0.057908631772268	0.008034894398531	0.000975665748393	0.002295684113866	0.000114784205693
514	0.373584629994886	0.053108335159617	0.060851778800497	0.00138797574695	7.30513551026372E-05	0.000803564906129	7.30513551026372E-05
515	0.367021276595745	0.064508827523766	0.046401086464464	0.002376641014034	0	0.003395201448619	0.001131733816206
516	0.354457572502685	0.056419243597716	0.071287240658036	0.001130646164283	0.000395726157499	0.001865566171067	0.000226129232857
517	0.361058601134216	0.057971014492754	0.065112371350557	0.001470279353077	0	0.000420079815165	0.000210039907582
518	0.372536210433913	0.043564801110555	0.045912482519981	0.004858679786463	0.000122487725709	0.002858046933214	0.00026539007237
519	0.360438292964245	0.051134179161861	0.072856593617839	0.000480584390619	0.000192233756248	0.00076893502499	0
520	0.375100144207659	0.044664316615927	0.06289056240987	0.002082999519308	0.000280403781445	0.001842653420926	0.000160230732254
521	0.377353078274589	0.038267775825594	0.065106314317473	0.001837642081107	0.000349600200796	0.00062748753989	3.58564308508731E-05
522	0.355538752362949	0.059886578449906	0.068884688090737	0.00226843100189	0.000151228733459	0.001814744801512	0
523	0.368481905422592	0.052375997225113	0.061047519944502	0.004277951208232	0.00023124060585	0.000693721817551	0.000115620302925
524	0.351990573184075	0.070869455433044	0.059759279521926	0.00353505597172	0.001094183991247	0.001430855988553	0.000168335998653
525	0.320362811791383	0.091791383219955	0.057324263038549	0.008707482993197	0.000997732426304	0.004716553287982	0.000181405895692
526	0.32703747769185	0.087447947650208	0.046698393813206	0.010559190957763	0.002379535990482	0.004461629982153	0.000148720999405
527	0.336336096938775	0.075733418367347	0.069913903061225	0.00422512755102	0.001116071428571	0.001434948979592	0
528	0.389030612244898	0.037946428571429	0.047911352040816	0.004145408163265	0.000717474489796	0.002869897959184	0
529	0.341715976331361	0.07137573964497	0.064718934911243	0.004530325443787	9.24556213017752E-05	0.003513313609467	0.000184911242604
530	0.371584520316675	0.042256060581226	0.066973725188087	0.002704519005393	0.000295038436952	0.000852333262306	0.000278647412677
531	0.372104887256402	0.053463932251811	0.054178145087236	0.003979185797368	0.000918273645546	0.00142842567085	0
532	0.364743856726364	0.051749271137026	0.068617242815494	0.001770095793419	0.000104123281966	0.002082465639317	0
533	0.378512396694215	0.057190082644628	0.048760330578512	0.002148760330579	0	0.001322314049587	0
534	0.380043935715112	0.047173083593479	0.0596600763094	0.000115620302925	0	0	0
535	0.332289137755502	0.071501292192028	0.078706241679067	0.002271125381784	0.00031325867335	0.002349440050121	0.00031325867335
536	0.329625789424074	0.087661419549439	0.065133377321142	0.005561315863889	0.001790932227354	0.001602413045527	0.000188519181827
537	0.368595041322314	0.053223140495868	0.063719008264463	0.002148760330579	0.000165289256198	0.001570247933884	0.000247933884298
538	0.309762033531639	0.092212006489995	0.076257436452136	0.004191454840454	0.002298539751217	0.001622498647918	0.000405624661979
539	0.318505756128123	0.105959746260475	0.063121622679928	0.001409664030073	0.000391573341687	0.000783146683374	0.000156629336675
540	0.368055555555556	0.055899908172636	0.061065197428834	0.001606978879706	0.00051652892562	0.001492194674013	0.000114784205693
541	0.345269097222222	0.076388888888889	0.056749131944444	0.005967881944444	0.001410590277778	0.002387152777778	0
542	0.312064	0.086592	0.07232	0.013056	0.001664	0.001728	0.000192
543	0.347150344283145	0.039683018288672	0.085070282005175	0.002105170825841	0.000200100872769	0.000411166176922	4.38577255383536E-05
544	0.355068781700095	0.044031374432978	0.061825001616763	0.002032501547473	0.000618989107639	0.00131188736246	0.000166295581157
545	0.134172473452802	0.134950238885097	0.106887192266789	0.001555530864589	0.000476182917731	0.000476182917731	1.58727639243822E-05
546	0.37067172063741	0.02027034386607	0.074328224901698	0.000261412279842	5.44608916337178E-05	0.000304980993149	0
547	0.403168506005632	0.034172894545672	0.040720874921633	0.001005085133696	0.000208978097105	0.000358248166466	0.000527420911742
548	0.344613151927438	0.07187664399093	0.062839002267574	0.002695691609977	0.000391836734694	0.001135600907029	0.000195918367347
549	0.385732378373657	0.039719626168224	0.057603284129618	0.002183596820683	0.000436719364137	0.000960782601101	0.000152851777448
550	0.090577063550037	0.102081811541271	0.072315558802045	0.002739225712199	0.00018261504748	0.001278305332359	0
551	0.381667964240651	0.050685924454348	0.04758517007168	0.004362533222368	0.000557061934549	0.001416145399877	0.00014094338103
552	0.380868315393148	0.024766048524426	0.057804371260292	0.00362058460529	0.000132793825868	0.000597572216407	1.17171022824915E-05
553	0.303956153764629	0.082559917636906	0.092582779451619	0.002770670259959	0.000605610985783	0.001514027464458	0.00019682357038
554	0.360022675736961	0.073990929705215	0.037573696145125	0.006984126984127	0.000634920634921	0.006122448979592	0.000453514739229
555	0.350970707614064	0.065235463836862	0.068560809819551	0.001222553670106	0.001564868697736	0.000831336495672	9.78042936084894E-05
556	0.377433651237625	0.024004687631516	0.062800665591878	0.00145355424768	8.90261510271999E-05	0.000315638171824	5.82716624905309E-05
557	0.355851851851852	0.061807407407407	0.060286419753086	0.002172839506173	0.000592592592593	0.000592592592593	0.000197530864198
558	0.373990785217136	0.038125673953534	0.062240956768944	0.001015586707186	0.000168610920498	0.000101950789138	0.000266640525439
559	0.372401128552231	0.045775316789677	0.062063336827811	0.001540853731469	0.000408079983677	0.001393100633931	0.000246255162564
560	0.338676117288723	0.094608267910607	0.045148167558284	0.003678893322471	0.000269820102635	0.002153371972956	0.000166043140083
561	0.3515625	0.07421875	0.04296875	0	0	0	0
562	0.392857142857143	0.020408163265306	0.035714285714286	0.005102040816327	0	0	0
563	0.405478690678708	0.023689160686949	0.04209175272802	0.001278671723524	3.53401732632313E-05	0.000507613397781	0.000587931973379
564	0.372464845862628	0.052426987560844	0.053035424553813	0.002805570578691	0.000676041103299	0.001014061654949	0.000574634937804
565	0.381043492662602	0.053094259526414	0.048836084222088	0.00162133184566	0.000483784502334	0.000919626396328	0.000353031934136
566	0.370805150884495	0.050232505202914	0.053699759365245	0.002020193808533	0.000186979708637	0.001386088709677	0.000203238813736
567	0.37786633391029	0.048075245877444	0.054408351111648	0.006601457150908	0.000697714983429	0.001382012371023	0.000335439895879
568	0.379683840224799	0.019840181789183	0.061543810225283	0.001548362123192	0.000168456064329	0.000154119378003	5.01784021404673E-05
569	0.3125	0.053571428571429	0.030612244897959	0.001275510204082	0.001275510204082	0	0
570	0.332179930795848	0.024221453287197	0.103806228373702	0.003460207612457	0.003460207612457	0	0
571	0.304605263157895	0.08654432132964	0.063421052631579	0.006426592797784	0.005249307479224	0.001523545706371	0.000103878116343
572	0.395027718260042	0.026267160947296	0.057624505435953	0.00246006643313	0.000181387386775	0.000453468466936	0.000294754503509
573	0.36583798109252	0.050047466476801	0.056761995174242	0.002056880661366	0.000177999288003	0.001285550413354	0
574	0.355231481481481	0.070277777777778	0.026643518518519	0.003233024691358	0.000123456790123	0.002723765432099	0.000100308641975
575	0.323958896700919	0.053001622498648	0.064359113034073	0.000540832882639	0	0	0
576	0.375758350492669	0.036779135169497	0.04307050759387	0.000906911181438	0.000383493871008	0.001383687345393	2.07293984328575E-05
577	0.389452086133432	0.033644084760788	0.056421401813034	0.00284537733421	0.000278818381995	0.001079527581572	0.00040750378907
578	0.37	0.02	0.05	0	0	0	0
579	0.174877303862722	0.128036508721136	0.119257997316574	0.001531494950922	0.000476661252736	0.000842984252525	8.82706023585905E-06
580	0.398677113746531	0.021076220577427	0.059987710892727	0.00200802406416	0.000108433299465	0.000385540620319	0.000240962887699
581	0.331358064058957	0.074581916099773	0.073740433673469	0.001585530045351	0.00015058106576	0.000859197845805	1.77154195011338E-05
582	0.371349480968858	0.053079584775087	0.05272491349481	0.002820069204152	6.92041522491349E-05	0.001176470588235	0.00030276816609
583	0.334866397929461	0.049653256860464	0.095798501203907	0.002056110164218	0.000333667000334	0.000450901351802	3.60721081441802E-05
584	0.394349227995562	0.019196098372781	0.053229879345414	0.000788762019231	1.01123335798817E-05	0.000171909670858	1.44461908284024E-05
585	0.332706261757592	0.085326525127654	0.063625369524321	0.004904595538834	0.002284332168772	0.001410911045418	0.000201558720774
586	0.386750295253599	0.04063327907051	0.057734048325832	0.002298190175237	0.000446870311852	0.000518688754828	0.000231414982923
587	0.368042007831969	0.018611605553578	0.08186899252403	0.002182271270915	0.000145959416162	0.000519757920968	1.42399430402278E-05
588	0.365958217606569	0.049073179567685	0.055880932254559	0.002007607776839	0.000218874532061	0.002332145876102	0.000513223040696
589	0.381027582477015	0.039113034072472	0.05118442401298	0.004651162790698	0.000216333153056	0.003071930773391	0.000519199567334
590	0.411146977000998	0.030102571725881	0.040996835779057	0.000865382573425	0.000164581961817	0.000695491516065	0.000143345579647
591	0.359268899954731	0.063461973743776	0.062952693526483	0.001103440470801	0.000141466727026	0.000792213671345	0.000452693526483
592	0.367499470376386	0.051663018148436	0.049177317986018	0.002813360638373	0.000135583645223	0.002042228656168	0.000124285008121
593	0.361889884476899	0.044860007078817	0.032115475198859	0.003347801441843	0.000521597044993	0.001737769746839	8.5158701223358E-05
594	0.374973745011552	0.041261172956195	0.066582650703634	0.001371093841163	6.41788606501902E-05	0.000513430885202	2.91722093864501E-05
595	0.405976058063908	0.02874917522858	0.048826468093129	0.002167970591008	0.000942595909134	0.000188519181827	0.000659817136394
596	0.37168620223896	0.024201025617545	0.057975721709668	0.001324946773197	0.000409216821959	4.00631853666354E-05	5.72331219523363E-06
597	0.379209070418687	0.047059627074653	0.055938801994399	0.00293695785807	0.000956218837511	0.002049040366095	0.00020490403661
598	0.392973942959078	0.04222323684937	0.038772324746756	0.00235192932532	6.37091465098006E-05	0.001152073732719	0.000488436789908
599	0.38189856043921	0.039954993775735	0.048676944683839	0.006248204538926	0.000343132560886	0.00108525647164	0.000111717577963
600	0.332561728395062	0.067322530864198	0.07908950617284	0.003472222222222	0.00096450617284	0.003086419753086	0
601	0.405779002142639	0.032090602999694	0.039534741352923	0.000334659728599	6.93806754412815E-05	0.000457096214672	0.000187735945312
602	0.361044492432007	0.059588611688842	0.041606543999841	0.003144622794535	0	0.001452895341779	3.98053518295535E-05
603	0.351606805293006	0.074354127284184	0.039907582440664	0.015542953161101	0.000420079815165	0.003780718336484	0.001260239445495
604	0.362833861475781	0.053644182888185	0.064395654142146	0.003395201448619	0.000679040289724	0.002829334540516	0
605	0.368395061728395	0.048271604938272	0.061604938271605	0.005185185185185	0.000493827160494	0.001851851851852	0
606	0.369283603949395	0.053887528092725	0.060705537738946	0.002348425544809	0.002146410444181	0.001010075503144	0.00017676321305
607	0.373058431952663	0.042899408284024	0.065920857988166	0.002773668639053	0.000739644970414	0.000462278106509	0.000184911242604
608	0.372534696859021	0.056975894813733	0.048210372534697	0.002921840759679	0.001460920379839	0.00073046018992	0
609	0.361459122428763	0.060078084027737	0.063283025464717	0.002913583124527	0.000233086649962	0.002272594837131	0
610	0.370007396449704	0.058524408284024	0.052977071005917	0.00258875739645	0.000924556213018	0.002218934911243	0
611	0.378529348920973	0.049937425597509	0.05182991972162	0.001831445926559	0.00015262049388	0.002289307408199	9.15722963279509E-05
612	0.367691651130927	0.048763504862874	0.060931919768199	0.00175759753824	0.000831068484535	0.001235372071607	0.000291997035107
613	0.37146614069691	0.053619694645336	0.052670027029001	0.002995105559208	0.001241873036745	0.002922054204105	0
614	0.367626886145405	0.060871056241427	0.052554869684499	0.002572016460905	0.001200274348423	0.002057613168724	0.000257201646091
615	0.373029603998462	0.037485582468281	0.071126489811611	0.002499038831219	9.61168781237985E-05	0.001633986928105	0
616	0.367943837977593	0.041964413961505	0.068249964090779	0.001804438379776	0.000215455328928	0.000583524849181	0.000166080149382
617	0.367829972225577	0.052167612607173	0.060499939620819	0.002777442337882	0.000483033450066	0.002898200700399	0.000120758362517
618	0.3754	0.0524	0.0493	0.0012	0.0009	0.0015	0
619	0.361971992653811	0.061237373737374	0.062614784205693	0.002295684113866	0.000401744719927	0.001951331496786	0.000401744719927
620	0.372767857142857	0.05078125	0.051658163265306	0.002949617346939	0	7.9719387755102E-05	0
621	0.379371291503598	0.053023608130287	0.043302613306401	0.003534907208686	0.000757480116147	0.005302360813029	0
622	0.362551740930119	0.059167275383492	0.061277493709926	0.003165327489652	0.000568135703271	0.002516029543057	8.11622433244055E-05
623	0.343782283057851	0.057722107438017	0.075929752066116	0.002066115702479	0.000225981404959	0.000451962809917	0
624	0.360881542699725	0.057483930211203	0.054692378328742	0.002901744719927	0.000550964187328	0.001432506887052	0
625	0.365796139400821	0.056511485719277	0.053978513407285	0.005153288496812	0.001048126473928	0.00358109878592	0.000174687745655
626	0.33372899926954	0.077976625273923	0.068206720233747	0.002465303140979	0.00100438276114	0.002191380569759	0.00022826880935
627	0.340855387523629	0.078095463137996	0.062854442344045	0.004135160680529	0.001181474480151	0.002126654064272	0.00023629489603
628	0.384902263374486	0.023105281207133	0.058727709190672	0.000750171467764	0.00017146776406	0.000214334705075	0
629	0.365820566453728	0.054214483577365	0.046017298886314	0.00627508621177	0.000226129232857	0.004013793883204	0.002487421561422
630	0.295265348595213	0.091311134235172	0.065036420395421	0.02159209157128	0.005202913631634	0.005723204994797	0
631	0.389257847024065	0.037019267190223	0.047549304310497	0.003863538799525	7.57556627357895E-05	0.001515113254716	0.0003535264261
632	0.353130193905817	0.063601108033241	0.066371191135734	0.005429362880886	0.000332409972299	0.001218836565097	0.000554016620499
633	0.389051649305556	0.040093315972222	0.053656684027778	0.001329210069444	0.000189887152778	0.001207139756944	0.00018310546875
634	0.313382609218196	0.086413076137251	0.080283636800673	0.002463794243134	0.000781203052701	0.002043146445526	0.000180277627546
635	0.386636756929979	0.041499759653902	0.057202371414837	0.001281845858036	0	0.001281845858036	0.000160230732254
636	0.376479131957794	0.037421504549532	0.063351702336708	0.002477679524969	0.000384467512495	0.000683497799991	0.000384467512495
637	0.359010712035287	0.055608065532451	0.069943289224953	0.001995379122033	0.000315059861374	0.000892669607225	0.000630119722747
638	0.402275	0.020925	0.047525	0.001075	0.00015	0.00075	0
639	0.336860670194004	0.063492063492064	0.079617031997984	0.00352733686067	0	0.00201562106324	0
640	0.348161578681059	0.074675324675325	0.06303761173891	0.001475796930342	0.000548153145556	0.000885478158205	0.000252993759487
641	0.3613	0.0608	0.0626	0.0013	0.0004	0.0019	0.0005
642	0.373798539023453	0.062379853902345	0.043829296424452	0.005094194540561	0.000384467512495	0.002691272587466	0
643	0.364782055728986	0.041261995606429	0.075593999306278	0.002110070528385	0.000881604809805	0.000975546305931	0.000187882992253
644	0.347821650851954	0.074278134884196	0.059177634935211	0.004795429037853	0.000918273645546	0.00142842567085	0.000510152025304
645	0.30785246876859	0.093396787626413	0.082540154669839	0.001338488994646	0.000148720999405	0.00059488399762	0.000148720999405
646	0.358290939733466	0.05914297306576	0.055741081739022	0.001903810742486	0.00015605006086	0.001185980462532	0
647	0.385867214532872	0.033737024221453	0.060175173010381	0.00524437716263	0.00070285467128	0.001351643598616	0
648	0.351114186851211	0.042927335640138	0.073901730103806	0.00197785467128	0.000181314878893	0.000948096885813	9.82698961937716E-05
649	0.327783558792924	0.034339229968783	0.082206035379813	0	0	0	0
650	0.335828402366864	0.057673816568047	0.077814349112426	0.003173076923077	8.50591715976331E-05	0.001368343195266	2.5887573964497E-05
651	0.381578947368421	0.026315789473684	0.054016620498615	0.006925207756233	0.001385041551247	0.000692520775623	0
652	0.367849703573145	0.057282486780965	0.061168082038135	0.002323345617689	0.000280403781445	0.001361961224163	0.000280403781445
653	0.296914565894098	0.106111191754972	0.059499040338059	0.003290269511782	0.000999983871228	0.001548362123192	0.000467734391381
654	0.37957763671875	0.04541015625	0.06060791015625	0.00189208984375	0.0003662109375	0.0013427734375	6.103515625E-05
655	0.36880184702945	0.06108217670273	0.040121882466643	0.003731643802518	0.000214770866332	0.002161131842466	0.000201347687186
656	0.355332936979786	0.035434007134364	0.079756242568371	0.001881688466112	0.000225921521998	0.000395362663496	0.00018727705113
657	0.392705822193002	0.01319033530572	0.062805902549492	0.000812696325517	0	4.56570969391482E-05	0
658	0.328922495274102	0.083175803402647	0.047258979206049	0.001890359168242	0.001890359168242	0	0
659	0.37389461460299	0.043483814777181	0.065919581942227	0.001974161707069	0.000162578022935	0.000714182029322	0.000156771664973
660	0.396439138863381	0.026145291296806	0.055581063156821	0.002244668911336	5.10152025303541E-05	0.001275380063259	0.000714212835425
661	0.372215991027079	0.062009293382471	0.048870373337606	0.001602307322544	0.000961384393527	0.002563691716071	0.000160230732254
662	0.361311983471074	0.061499225206612	0.061176394628099	0.002259814049587	0.00051652892562	0.00103305785124	3.22830578512397E-05
663	0.357220118983234	0.043300432666306	0.069497025419146	0.009261763115197	0.000304218496485	0.003075987020011	0.000169010275825
664	0.368940443213296	0.061114958448754	0.053150969529086	0.004674515235457	0.000519390581717	0.000519390581717	0.000519390581717
665	0.380594135802469	0.044753086419753	0.055555555555556	0.004243827160494	0.000192901234568	0.000771604938272	0
666	0.361171919748291	0.033323133174839	0.0840963836515	0.002746196517823	0.000823858955347	0.000235388272956	3.13851030608322E-05
667	0.347279238361429	0.083762774041401	0.055987422482313	0.001397501965237	0.000262031618482	0.001397501965237	0.000436719364137
668	0.393982438016529	0.036673553719008	0.04842458677686	0.003357438016529	0.00025826446281	0.001678719008264	0.001807851239669
669	0.361736101030629	0.061837712294963	0.063434460734504	0.001161271592394	0	0.000435476847148	0
670	0.361353327167834	0.067952613731449	0.044531055034424	0.000535811276992	4.40392830404721E-05	0.001350538013241	0.000249555937229
671	0.381224992305325	0.030815635580179	0.064918436441982	0.00046783625731	0.000160049245922	0.000135426285011	0.000406278855032
672	0.337800827457607	0.086008973836024	0.05932055241536	0.001922964862188	0	0.001340248237282	0.000349629974943
673	0.300667856906698	0.103396592386872	0.072097687848531	0.000969825211047	8.81659282770174E-05	0.002115982278648	0
674	0.334522393975426	0.074514466904479	0.074514466904479	0.003038710529793	0.000396353547364	0.001453296340336	0.000528471396486
675	0.378448882525662	0.025934868596666	0.05765730786964	0.001383192991822	7.27996311485355E-05	0.000109199446723	0.000115266082652
676	0.3629575669277	0.049813570531683	0.06270547978031	0.00184033202657	5.75103758303061E-05	0.002750912977216	0.000172531127491
677	0.351241820345033	0.015411213563355	0.096826665675193	0.000343917311124	2.78851873884593E-05	7.4360499702558E-05	0
678	0.310337370242215	0.080544442041523	0.08308553200692	0.007528654844291	0.001757136678201	0.002987132352941	0.000108131487889
679	0.381384178021763	0.022203705519067	0.076830702872267	0.001911577296344	0.000245074012352	0.000392118419763	0.000857759043231
680	0.3504	0.0312	0.0876	0.0076	0.0012	0.0008	0
681	0.360431776016192	0.060043852251645	0.066621689998313	0	0	0	0
682	0.35328	0.051456	0.078016	0.001024	6.4E-05	0.000128	0
683	0.363153454936672	0.063407746100054	0.035545747958335	0.003282556604235	0.000272018191599	0.000583769377476	0.000122255367011
684	0.261083388553063	0.14404010079291	0.067020974481723	0.003141889912144	0.000108185592384	0.000906054336214	5.40927961918671E-05
685	0.359256128486898	0.070522883709697	0.051322304069557	0.005071851225697	0.000241516725033	0.002656683975365	0
686	0.36684584548105	0.046634214910454	0.057651759683465	0.003846053727613	0.000312369845898	0.000566170345689	0.000123646397334
687	0.337539876149371	0.071636329517733	0.079236254456746	0.000891349221242	0.000516044285982	0.000516044285982	0.000328391818352
688	0.366970684342185	0.01512385838287	0.075178851411813	0.000673067528524	0	0.000316372755343	7.75423419958468E-06
689	0.381020195161209	0.012816885468538	0.073487249132337	0.001392661334943	5.65866908103214E-05	0.000122604496756	4.08681655852321E-05
690	0.377258746635909	0.031802672049212	0.066194492502884	0.002613177623991	6.00730488273741E-05	0.001255526720492	0.000486591695502
691	0.381752077562327	0.042070637119114	0.054536011080332	0.005540166204986	0	0.004328254847645	0.000519390581717
692	0.369981096408318	0.055425330812854	0.057996219281664	0.002722117202268	0.000831758034026	0.001814744801512	7.56143667296786E-05
693	0.342447992541227	0.076510692850067	0.056392401375211	0.007094574908222	0.000640988287396	0.001500495309131	0.000393333721811
694	0.358980356612039	0.061215638690311	0.050290191950645	0.002826386756916	0.000146192418461	0.00418110316799	0.00013644625723
695	0.389732725346766	0.031719259323244	0.05808757006924	0.002995985652002	0.000222766763199	0.000545551256814	0.000368247098349
696	0.319864720541118	0.100480598077608	0.062744749021004	0.00062299750801	8.8999644001424E-05	0.000444998220007	0.000800996796013
697	0.353648368487471	0.033741962622439	0.076764467279611	0.002065681148969	3.00462712577369E-05	0.000386845742443	0
698	0.391288888888889	0.045688888888889	0.050844444444444	0.000711111111111	0.000177777777778	0.000533333333333	0.000177777777778
699	0.383990164606243	0.053548254900622	0.046444914964825	0.003688272658971	0.000478109418756	0.000819616146438	0.00020490403661
700	0.387975778546713	0.036548442906574	0.059256055363322	0.000648788927336	0	0.00151384083045	0.000432525951557
701	0.360751561472715	0.039478550295858	0.070913461538462	0.004119411571335	0.00070882642998	0.00109919460881	3.08185404339251E-05
702	0.36448	0.05472	0.061824	0.003008	0.000448	0.001664	0.000256
703	0.32764342800426	0.073313964909379	0.079010762916016	0.00146814032113	0.000403221637493	0.001137291798058	0.000113729179806
704	0.360205761316872	0.060298353909465	0.048415637860082	0.003710562414266	0.000144032921811	0.000949931412894	0.000462962962963
705	0.372735844919083	0.059164071751239	0.042267882987588	0.004813385377834	0.00040568396123	0.002258672865225	0.000186395333538
706	0.263347666397922	0.105273373346472	0.089536862850488	0.006808205679477	7.46513780644391E-06	0.000761444056257	4.47908268386634E-05
707	0.362982813264964	0.027648225926976	0.085830606302662	0.001030688757762	0.000180370532608	0.000309206627329	0.000644180473601
708	0.391198484588778	0.03794241613157	0.043598837950327	0.004575240958295	8.35058388161509E-05	0.001142711478537	0.000109876103705
709	0.363617979891124	0.058921864425517	0.026008342298473	0.004001283430534	4.8533087432357E-05	0.002847274462698	0.000167169523378
710	0.379943550567875	0.026162790697674	0.072581462952948	0.000608436992969	0.000245064899946	0.000997160627366	0.000532382368848
711	0.328345070422535	0.102943364411823	0.0490850029756	0.004339416782384	0.001475401706011	0.002082920055545	0.000285161674271
712	0.394800777453839	0.027419130917673	0.052385580082373	0.003031144430561	0.00019667731038	0.001527141468832	0.000242954324587
713	0.365714285714286	0.055510204081633	0.063854875283447	0.002448979591837	0.000907029478458	0.001269841269841	0.000181405895692
714	0.314210526315789	0.091357340720222	0.07196675900277	0.004376731301939	0.000637119113573	0.002631578947368	0.000498614958449
715	0.385538583614362	0.03739337433049	0.052073001388613	0.004711366792303	0.000198373338623	0.001983733386233	0
716	0.332655325443787	0.079049556213018	0.06823224852071	0.003051035502959	0.001479289940828	0.00416050295858	0.000462278106509
717	0.358786770309404	0.054260021338211	0.069654016156074	0.004724889498552	0	0.001981405273586	0
718	0.338180978762696	0.085949522930132	0.059556786703601	0.003462603878116	0.00076946752847	0.001385041551247	0.000384733764235
719	0.377953055936595	0.044238683127572	0.054983996342021	0.003543667123914	0.000571559213535	0.001219326322207	0.000304831580552
720	0.376477016597227	0.05143091318899	0.057509732941739	0.001912437675022	0.000341506727683	0.001775834983949	0.000273205382146
721	0.404877126654064	0.024820415879017	0.03835538752363	0.002684310018904	3.78071833648393E-05	0.000151228733459	9.45179584120983E-05
722	0.302490495108719	0.080220807761497	0.084483175986444	0.001846393362477	0.000370227974995	0.001808421262477	0.000166127937498
723	0.327363598500625	0.082778009162849	0.067992503123699	0.006039150354019	0.000728862973761	0.003540191586839	0
724	0.365455043073675	0.049746510445855	0.063574398206675	0.002762970975772	0.000651644098059	0.00208526111379	2.60657639223762E-05
725	0.360038455375741	0.071302675853229	0.053356833840731	0.002723922448326	0.000640922929018	0.001922768787053	0.000320461464509
726	0.351465134150824	0.070299709312039	0.056968157973872	0.002372281065188	0.000367536503057	0.000768485415483	0
727	0.358131487889273	0.059039792387543	0.062283737024222	0.004757785467128	0.001081314878893	0.001946366782007	0
728	0.360661157024793	0.069752066115703	0.044297520661157	0.006280991735537	0.002314049586777	0.00099173553719	0
729	0.343145959975412	0.059285567925688	0.082098217334882	0.00157093094734	0.000614712109829	0.001434328256267	6.83013455365071E-05
730	0.363403300753084	0.051273834321423	0.064572985098542	0.004967152699888	0.000961384393527	0.001602307322544	0
731	0.366697275788185	0.059279665340271	0.059483726150393	0.00142842567085	0.000102030405061	0.000714212835425	0.000918273645546
732	0.372752758988964	0.050574047703809	0.055469028123888	0.00313723745105	0.000222499110004	0.000823246707013	2.2249911000356E-05
733	0.375305704276555	0.05208539890277	0.055390310000661	0.003172714653976	0.000462687553705	0.001718553770904	0.00059488399762
734	0.276893654805	0.132709514377433	0.04555699747285	0.003893176695581	0.003278464585752	0.000136602691073	0.001024520183048
735	0.372321781898355	0.041890440386681	0.055119000508791	0.002430889253208	0.000847984623212	0.000904516931426	0
736	0.358737115493872	0.056488921353786	0.070043015988962	0.002191380569759	0.000973946919893	0.000892784676568	0
737	0.360222195387031	0.048303345006642	0.07112667552228	0.005313367950731	0.00036227508755	0.001932133800266	0.000241516725033
738	0.332603550295858	0.085325443786982	0.069349112426036	0.002248520710059	0.000532544378698	0.001420118343195	5.91715976331361E-05
739	0.370818915801615	0.036043829296425	0.072856593617839	0.004421376393695	0.000961168781238	0.00076893502499	9.61168781237985E-05
740	0.387648	0.038592	0.058176	0.003968	0.00032	0.00064	0.000192
741	0.359142901506133	0.048030640236013	0.073753946483101	0.002743129237617	0.000414057243414	0.000724600175974	0.000103514310853
742	0.31568287037037	0.05955825617284	0.092833719135803	0.002073688271605	0.00072337962963	0.000289351851852	0
743	0.367528344671202	0.054875283446712	0.060770975056689	0.004172335600907	0.000634920634921	0.002086167800454	0.000272108843537
744	0.330640589569161	0.091836734693878	0.059948979591837	0.005385487528345	0.000708616780045	0.002267573696145	0.000283446712018
745	0.353955063096337	0.018159433671899	0.097799322868575	0.002308402585411	0	0	7.69467528470299E-05
746	0.392131379962193	0.039343100189036	0.046786389413989	0.002097117202268	0.000206758034026	0.002215264650284	0.000354442344045
747	0.300800592345782	0.098940256374659	0.075477810171688	0.001758526539868	0.000416493127863	0.002360127724559	0.000185108056828
748	0.33646869121204	0.073636119322763	0.069873689868315	0.005912389142704	0.000806234883096	0.000268744961032	0
749	0.380556506430632	0.028558853733679	0.073108709472346	0.000978042936085	0	0.001173651523302	0
750	0.357881741796102	0.019423030908315	0.084565261869341	0.000752508071256	0.00015605006086	2.08066747812698E-05	3.46777913021164E-06
751	0.329223739252326	0.072339157404444	0.077162503725125	0.000794693215307	0.000132448869218	0.001357600909482	0.000110374057681
752	0.370454202504904	0.048337608772195	0.062773502338917	0.00181077410593	0.001257482018007	0.001508978421609	0.000100598561441
753	0.321110715557138	0.11498754004984	0.045923816304735	0.001423994304023	0.001423994304023	0.001067995728017	0
754	0.404672	0.025984	0.050944	0	0	0.001024	0
755	0.3175	0.09	0.07140625	0.00421875	0	0.00234375	0
756	0.336109458655562	0.065139797739441	0.079863176680547	0.000446162998215	0	0.001338488994646	0.000446162998215
757	0.3213	0.0628	0.0815	0.0016	0.0012	0.0022	0.0002
758	0.365966796875	0.03955078125	0.067138671875	0.005615234375	0.002197265625	0.002197265625	0
759	0.368757431629013	0.060790725326992	0.05506837098692	0.000817479191439	0.000297265160523	0.001040428061831	0.000445897740785
760	0.366597222222222	0.054861111111111	0.056458333333333	0.006388888888889	0.001041666666667	0.004166666666667	0.000416666666667
761	0.37581391847642	0.041100530693666	0.06375851556325	0.003011027889646	0.000790394821032	0.001204411155858	0.00063984342655
762	0.33495867768595	0.070523415977961	0.034086317722681	0.007410468319559	0.000734618916437	0.004444444444444	0.000146923783287
763	0.346755045508508	0.075753293006954	0.050780145853355	0.005271637740969	0.000847984623212	0.000169596924642	0
764	0.383468716336216	0.044438621519589	0.051775506837084	0.001533370211857	0.000446424238895	0.002532972311992	0.000271736493241
765	0.391967825337547	0.035564492961793	0.049652398735995	0.001918988796323	6.894570525711E-05	0.001241022694628	0.000114909508762
766	0.345143477289412	0.072233393980019	0.05774202815283	0.002872737719046	0.001468288167513	0.004436783810527	0.000319193079894
767	0.329444234033301	0.079924672810672	0.059048380535567	0.006803293635764	0.000417315434359	0.001742905637616	8.41644573496612E-05
768	0.374082840236686	0.06301775147929	0.044970414201183	0.001183431952663	0.000473372781065	0.000650887573964	0.000118343195266
769	0.360431429511512	0.043319503406656	0.06070990056898	0.004084777183029	0.000104326332769	0.002102576860419	0.000104326332769
770	0.345679012345679	0.070987654320988	0.037037037037037	0	0	0	0
771	0.148760330578512	0.173553719008264	0.107438016528926	0	0	0	0
772	0.365	0.065	0.03	0.01	0	0	0
773	0.384162866018904	0.025034701566528	0.067155793509155	0.00022721263798	2.06556943618217E-05	0.000214819221363	0.00014045872166
774	0.318559556786704	0.027700831024931	0.110803324099723	0	0	0	0
775	0.267538644470868	0.145065398335315	0.042806183115339	0.001189060642093	0	0	0
776	0.310769896193772	0.106713763936947	0.069468473663975	0.003676470588235	0.00050461361015	0.000816993464052	0.000576701268743
777	0.343644198214835	0.080409356725146	0.0621729763004	0.00284702985534	0.000307787011388	0.000923361034164	0.000230840258541
778	0.362948960302457	0.030245746691872	0.060491493383743	0.00945179584121	0.001890359168242	0.005671077504726	0
779	0.3148	0.014	0.1016	0	0	0	0
780	0.327095519080626	0.088426653611276	0.036737612409493	0.009289082429333	0.000231904970497	0.006428921126543	0.000276997603649
781	0.346153846153846	0.054733727810651	0.071005917159763	0	0	0	0
782	0.350138047258776	0.071569435978343	0.063394169744344	0.003155365914877	0.000717128617017	0.002187242281903	0.000215138585105
783	0.359265077522027	0.068233044190971	0.056007103339936	0.002868656512533	0.000956218837511	0.001434328256267	0.000341506727683
784	0.393752683013055	0.026691245170577	0.035832428474028	0.004015050124997	0.000227266988207	0.002020151006288	0.000126259437893
785	0.341125358612126	0.080309353394752	0.039999868248128	0.001959809091538	0.000296441711325	0.003738459359488	9.88139037750205E-06
786	0.383123132698008	0.042748668532493	0.043102939266187	0.002940447089666	0.000103328963994	0.001753640131789	0.000557976405569
787	0.384697902290016	0.039789117025661	0.04712161746718	0.004179721482722	0.000163525879606	0.001491356022004	0.000104656562948
788	0.383976888138489	0.027224175451988	0.054835065122169	0.001989177056978	0.000116267019849	0.000348801059546	2.78029830073223E-05
789	0.226851851851852	0.117283950617284	0.108796296296296	0.002314814814815	0.000771604938272	0	0
790	0.369797859690844	0.042806183115339	0.057074910820452	0.003567181926278	0	0	0
791	0.310249307479224	0.091412742382272	0.055401662049862	0.002770083102493	0	0.005540166204986	0
792	0.210955183340878	0.108646446355817	0.059302851969217	0.016296966953373	0	0	0
793	0.34032142722722	0.080206255410441	0.055440551018104	0.011065527494448	0.002333546614476	0.001656065339305	0.000451654183447
794	0.337278106508876	0.041420118343195	0.082840236686391	0	0	0	0
795	0.32409972299169	0.085872576177285	0.055401662049862	0.005540166204986	0	0	0
796	0.34375	0.0546875	0.06640625	0	0.00390625	0	0
797	0.369834710743802	0.020661157024793	0.012396694214876	0	0	0	0
798	0.365237473915831	0.055227972231441	0.050372566045799	0.002445888134715	9.09252094689513E-05	0.002732302544542	0.000327330754088
799	0.36681080928473	0.047567063960738	0.062982011189482	0.00212684864084	0.000127046268369	0.000682285515314	5.17595908169075E-05
800	0.305284016188071	0.083687542765861	0.057876676612511	0.00525272874807	0.000714778100827	0.005295971551323	0.000254369430899
801	0.334444444444444	0.052222222222222	0.066666666666667	0.011111111111111	0.002222222222222	0	0.001111111111111
802	0.39612188365651	0.03601108033241	0.030470914127424	0	0	0	0
803	0.326562019082795	0.03601108033241	0.021852877808557	0.01477377654663	0	0	0
804	0.303948576675849	0.037649219467401	0.042240587695133	0.000918273645546	0	0	0
805	0.378129144070355	0.054200624726555	0.038409490959779	0.002014590519215	0.000783451868584	0.001102259122466	0.000200102425309
806	0.3987843299494	0.03039629752547	0.053127599892708	0.002100372338733	0.000127295293257	0.000377339619296	0.000122749032783
807	0.378627068111195	0.044310419641108	0.050770205201422	0.001879146720417	0.000223957895916	0.001931636852272	7.17365135354553E-05
808	0.37037037037037	0.015089163237311	0.060356652949246	0	0	0	0
809	0.399053743459338	0.034170375079466	0.044317570541347	0.002970805418358	9.78042936084894E-05	0.000990268472786	3.66766101031835E-05
810	0.380952380952381	0.00453514739229	0.079365079365079	0.00453514739229	0	0	0
811	0.359912253851648	0.061371288644016	0.060504030201	0.003290480563208	0.000561167227834	0.001147842056933	0
812	0.24	0.0525	0.07	0	0	0	0
813	0.334188228703477	0.072546479465005	0.065018731837121	0.004499142186898	0.000236336262736	0.001172928118763	9.62851440775883E-05
814	0.378346222486615	0.03476502082094	0.046900654372397	0.000261748958953	0	0.000237953599048	0
815	0.399544888888889	0.035484444444444	0.037688888888889	0.004330666666667	0.000369777777778	0.001941333333333	0.000149333333333
816	0.400186120610751	0.02318465385779	0.04859815947396	0.002983291271097	7.65928439305916E-06	0.001409308328323	0
817	0.354324196597353	0.070297731568998	0.060521030245747	0.001683601134216	0.000502126654064	0.001388232514178	0.000767958412098
818	0.352760578944071	0.054488183594306	0.069838973348295	0.001731591868353	0.000142400647069	0.001344262108327	8.54403882411242E-05
819	0.390581717451523	0.042166820560172	0.04739919975377	0.004078177900893	0.000384733764235	0.0013080947984	0.000923361034164
820	0.385097915503895	0.04190832099784	0.035793151981363	0.00342764929991	2.42665437161785E-05	0.001540925525977	0.000194132349729
821	0.382707107288366	0.047876867360797	0.052168401991852	0.003313716613852	0.000307831598008	0.001448619284744	0.000181077410593
822	0.379451129308437	0.025198313317569	0.058192291115796	0.000690165290219	8.73626949644143E-05	0.00039313212734	1.16483593285886E-05
823	0.315555555555556	0.044444444444444	0.097777777777778	0	0	0	0
824	0.287327223463896	0.141492589494188	0.040998139569729	0.00238172533057	0.000362097166902	0.001151843574024	8.74027644245777E-05
825	0.362023331045976	0.062542887952162	0.063229095186746	0.003136947358102	0.000588177629644	0.000392118419763	0.000294088814822
826	0.369966653519309	0.053892215568862	0.062677041127326	0.000968123632974	0.000358564308509	0.001505970095737	0.000250995015956
827	0.344685714285714	0.035624489795918	0.092538775510204	0.005420408163265	0.001240816326531	0.000587755102041	0.000130612244898
828	0.391661770727626	0.044904662714309	0.041757909166978	0.002804037814453	2.67051220424077E-05	0.00121508305293	0.000364970001246
829	0.359519624421502	0.038965156639373	0.077852438590246	0.001118058027768	0.000194686721253	0.001490744037024	0.000133499466002
830	0.4025	0.0125	0.05	0	0	0	0
831	0.2075	0.135	0.09	0.005	0	0	0
832	0.257907708228374	0.173309186966408	0.047875165098515	0.003975980719217	0.0003131765635	0.000844215084217	0.000517422148391
833	0.378808864265928	0.027008310249308	0.047091412742382	0.00415512465374	0	0	0
834	0.346938775510204	0.054421768707483	0.040816326530612	0	0	0	0
835	0.354213040122594	0.068679321260389	0.049742172906343	0.003120770461181	0.0009172156911	0.004440666211787	0.000134226686502
836	0.347563794378698	0.077292899408284	0.048816568047337	0.004460983727811	0.000855214497041	0.004507211538462	0.000184911242604
837	0.32	0.075555555555556	0.057777777777778	0	0.008888888888889	0	0
838	0.408220460428994	0.022657405695266	0.045892659023669	0.003704003328402	0.000156018860947	0.000600961538462	0.000647189349112
839	0.318507498106078	0.076989074579458	0.074241746606913	0.007457033068336	0.001852849097763	0.002236197186955	0.000246438057338
840	0.385211976443723	0.035450844300222	0.056269154497927	0.003470344330269	8.26272459587765E-05	0.001645033351361	5.25809747010396E-05
841	0.381087581829002	0.029966772465781	0.068488395159691	0.002864015076374	0.000111585002976	0.000867883356477	0.000111585002976
842	0.356880572906786	0.033689656578623	0.058343868184631	0.001494678200925	0.000508864345985	0.001578011386505	8.33331855794582E-05
843	0.378361611265005	0.045783317943983	0.061393890427824	0.001192674669129	0.000221221914435	0.0005722914743	0.000302977839335
844	0.349030470914127	0.041551246537396	0.069252077562327	0.002770083102493	0	0.002770083102493	0
845	0.38818960240345	0.025870863792752	0.037339318506427	0.003461643999465	0.000316613780439	0.002174081292347	0.000147753097538
846	0.343021847416312	0.038422231979288	0.085890778058714	0.000632106466411	6.43461672394737E-05	0.001021968538509	4.92058925948917E-05
847	0.357632765040172	0.035833263346491	0.062232300327538	0.000391926317852	0.000111978947958	0.000391926317852	0
848	0.324720987654321	0.091614814814815	0.064750617283951	0.002172839506173	0.000553086419753	0.001856790123457	0.000493827160494
849	0.362386621315193	0.049792139077853	0.0640589569161	0.000976316452507	0.000425170068027	0.000645628621819	0
850	0.364456462952948	0.052655489453759	0.064770146024878	0.000562466197945	4.32666306111412E-05	0.00019469983775	6.48999459167117E-05
851	0.364316253863646	0.054662926703068	0.047320297926227	0.002032243569668	0.000275731539603	0.003594722294086	0.000197437398728
852	0.306971904266389	0.024973985431842	0.0894901144641	0	0	0	0
853	0.39636678200692	0.034558823529412	0.049982698961938	0.000968858131488	8.65051903114187E-05	0.000778546712803	9.51557093425606E-05
854	0.361312669831885	0.049926841649497	0.068440383409478	0.004688106542447	0.000686792678193	0.002597867956642	0.000537489922064
855	0.405115042201411	0.035541681119205	0.028932824604001	0.001364319574517	4.16233090530697E-05	0.002548271476471	0.000166493236212
856	0.370842170259604	0.058189481596821	0.048571773738892	0.001557088780907	0.000684582136433	0.003053773255658	0.000295309941206
857	0.377806176664691	0.038632118208969	0.061157034037651	0.000841713179942	7.82989004597264E-05	0.00068231898972	6.71133432511941E-05
858	0.36257593778835	0.063091701379814	0.049298892201676	0.006331038087568	0.000410690760525	0.002730826875177	0.000101339278571
859	0.315011490133243	0.024991039804352	0.114137080452016	0.00127287485242	0.000200286726261	0.000110684769776	0.000147579693034
860	0.37375283446712	0.046292517006803	0.055221088435374	0.003049886621315	0.000198412698413	0.002307256235828	3.96825396825397E-05
861	0.387533895624868	0.03162094539085	0.042974693138159	0.002470240155999	4.86562454969581E-05	0.000868326842715	0.000174039647355
862	0.382911441220479	0.041016860258843	0.053244275790437	0.001943634596696	3.08513428046956E-05	0.001254621274058	2.57094523372463E-05
863	0.362023856634066	0.032372660975748	0.072033467126463	0.002118830911866	0.000748487760755	0.00056758437447	0.000101758154785
864	0.370635895825057	0.042100497962879	0.070222928465184	0.000508125386868	0.000258682015133	0.000545079960459	1.8477286795207E-05
865	0.322916666666667	0.102430555555556	0.051597222222222	0.000972222222222	0	0.000486111111111	0.000833333333333
866	0.37046485260771	0.050107079868985	0.058909674981104	0.003133660871756	0.001086545729403	0.002299067775258	7.87351977828168E-05
867	0.344253374428738	0.031871612286109	0.08669571686683	0.00096078222978	2.97587416303539E-05	0.001011797215432	4.6763736847699E-05
868	0.380670895809304	0.045631487889273	0.053344867358708	0.0030276816609	0.000672818146867	0.001850249903883	0.000216262975779
869	0.382522907122032	0.023395199916701	0.051729748021658	0.001561849229488	8.46001665972511E-05	0.000806955435235	0
870	0.335207114858674	0.065141463616261	0.079236158472317	0.001026446497337	0.000344445133335	0.000523556602669	0.000117111345334
871	0.312542227827575	0.096966352866988	0.070841403540381	0.001790459889194	0.000247736588442	0.001407594252511	3.37822620602676E-05
872	0.383780767561535	0.046252092504185	0.052886105772212	0.003410006820014	0.000434000868002	0.000434000868002	0.000124000248
873	0.359289928397612	0.068416169184713	0.054095691602038	0.003641392832759	0.00052520088934	0.001242975438105	0.000140053570491
874	0.367407461169981	0.042263028015677	0.051978516475541	0.003649295979097	0.000178545507331	0.001895775874583	8.70953694295253E-05
875	0.365950156338566	0.033043480731503	0.065217545718909	0.005090059822054	0.000259972354852	0.000304011387642	0.00010512543311
876	0.284189622142952	0.034848147047166	0.136068998546704	0.002667129079139	1.6514731140177E-05	0.000373645792047	1.23860483551328E-05
877	0.393759906858001	0.04021658320358	0.036236305741419	0.002072549762235	0.000168328914699	0.00187616602842	2.45479667269845E-05
878	0.370008128415752	0.041910904633197	0.055524348900681	0.000826058511376	0.000403116553552	0.001156481915927	0
879	0.351530612244898	0.049209183673469	0.074209183673469	0.002168367346939	0.000433673469388	0.000369897959184	6.37755102040816E-05
880	0.343314164848966	0.076987904025382	0.046830590257122	0.003486681208276	0.000198294665873	0.003982417872959	0.000413113887236
881	0.305555555555556	0.061728395061728	0.092592592592593	0	0	0	0
882	0.33632	0.076416	0.060544	0.003712	0.00208	0.005376	3.2E-05
883	0.339580598882818	0.077958548273862	0.064619517108757	0.004395470223742	0.000824150666952	0.001404108543695	0
884	0.3504	0.0624	0.0208	0.0112	0.0032	0	0
885	0.347826086956522	0.077504725897921	0.043478260869565	0.003780718336484	0	0.001890359168242	0
886	0.393565863160458	0.03422510348186	0.042843519194871	0.003606647187728	0.000172469767064	0.00184644103563	7.60896031166301E-05
887	0.35720072528066	0.059141236834999	0.058533621388064	0.002102542340187	0.000732996412175	0.002401527718838	9.64468963388758E-05
888	0.336931605281139	0.064763384689987	0.060823469770107	0.001978223015716	0.000258987414314	0.001603517820538	6.6124446207763E-05
889	0.331065759637188	0.054421768707483	0.08390022675737	0	0	0	0
890	0.332278577917504	0.0726045994141	0.070165052210393	0.000683889801876	0.000969694495197	0.003378619767477	0
891	0.32703213610586	0.085066162570889	0.052930056710775	0	0	0	0
892	0.353454801038062	0.055539035467128	0.037805471453287	0.005014597750865	4.05493079584775E-05	0.003635921280277	0.000310878027682
893	0.373091380152477	0.045737858098494	0.060396270891291	0.001491855847438	0.000913164433307	0.001513092229608	4.24727643398671E-05
894	0.368467348470632	0.048449521486208	0.062769750422218	0.005312910489773	0.000996903734284	0.000656783636705	0.000304935259899
895	0.311909262759924	0.077504725897921	0.083175803402647	0.001890359168242	0	0	0
896	0.393060704332709	0.036118907910189	0.047152239976473	0.001710516576006	3.60108752843359E-05	0.001838555243684	0.000188056793152
897	0.343834311031905	0.081872973441252	0.048915868419099	0.003248681963318	0.000179451003688	0.001652186827059	0.000111383381599
898	0.390617563897987	0.043482825228857	0.042398029170516	0.003415357912712	0.000230956580163	0.00214859606394	0.000216959211668
899	0.395227150471906	0.041713531224021	0.043033889187735	0.001075847229693	0.000537923614847	0.003178639542276	0.000586825761651
900	0.31731385042734	0.082911184169218	0.068321608595518	0.003202222216641	9.54387797900849E-05	0.002473873634032	2.00923746926495E-05
901	0.378406141868512	0.046631704152249	0.051186743079585	0.001811202422145	2.70328719723183E-05	0.000324394463668	0.000337910899654
902	0.361231692969289	0.039636496409591	0.073025274859021	0.004503225282973	0.000162278388576	0.002961580591505	0
903	0.331744444444444	0.091766666666667	0.058288888888889	0.004244444444444	0.000955555555556	0.001933333333333	0.000166666666667
904	0.327598959285074	0.080803334464545	0.071196735148493	0.003672087782042	0.000435081490763	0.001444470549334	0.000356766822426
905	0.317283730865077	0.043704387682449	0.101415094339623	0.002642176931292	0.005128604485582	0.005045167319331	0.000155749377002
906	0.314465181327161	0.094135802469136	0.077534239969136	0.002242476851852	0.001253858024691	0.000855999228395	0.000337577160494
907	0.347001953125	0.058525390625	0.07533203125	0.003251953125	0.00064453125	0.002568359375	0.000322265625
908	0.367303688280785	0.040935455086258	0.076702855443189	0.003271861986913	0.00059488399762	0.000892325996431	0.000148720999405
909	0.32771209275047	0.051007658373637	0.096464908329013	0.001062482469039	5.94990182661986E-05	0.000492991865634	2.54995792569423E-05
910	0.396048553719008	0.027892561983471	0.050619834710744	0	0	0	0.000290547520661
911	0.353378426486294	0.047461730153079	0.072851548593806	0.002961908152367	0.000185119259523	0.00250622997508	0.000170879316483
912	0.365603028664143	0.062390481341266	0.052828555976203	0.002595997836668	0.000475932936723	0.00170903190914	0.000108166576528
913	0.374632098765432	0.03157037037037	0.065051851851852	0.000518518518519	0.000128395061728	0.000222222222222	1.97530864197531E-05
914	0.357071272386506	0.056538942107455	0.061016243231987	0.007243075801749	0.000436016243232	0.000950124947938	3.90462307371928E-05
915	0.347288888888889	0.026113580246914	0.092325925925926	0.000355555555556	0.000143209876543	0.00039012345679	1.48148148148148E-05
916	0.382275737099697	0.046910193229352	0.047524090162408	0.002324340801707	0.000198987281749	0.002112652204102	0.000198987281749
917	0.342813775862209	0.070478324039578	0.070527024942979	0.002353876997752	0.000365256775513	0.000754864002727	0.000162336344673
918	0.364902669643575	0.018988323420943	0.076416680389551	0.001192933544219	6.51039173410028E-05	0.000305413965173	1.72333898843831E-05
919	0.358401816608997	0.060661764705882	0.056012110726644	0.005298442906574	0.000919117647059	0.004541522491349	0.000378460207612
920	0.342558499202773	0.075365455424733	0.060981857705807	0.001953564537058	0.000770891888398	0.000890595597776	0.000430933353763
921	0.376027292987828	0.050191045923397	0.050375727808849	0.001866784463761	9.23409427261542E-05	0.001020741772297	7.98624369523496E-05
922	0.361111111111111	0.048878897187082	0.070572744669681	0.000914494741655	0.000287896492743	0.00038103947569	0.000156649562228
923	0.368568436944505	0.03574646309689	0.07368446684686	0.00100648533697	0.000275971785943	0.00026785496871	8.92849895698899E-05
924	0.355858598583466	0.054271296996165	0.052728087119622	0.001084796058341	0.000243204277596	0.000782102964643	1.3997368494723E-05
925	0.364648224933064	0.030273287529462	0.075088970347669	0.004740633909554	0.000213662373388	0.001001542375258	0.000387263051766
926	0.326530612244898	0.040816326530612	0.061224489795918	0	0	0	0
927	0.339875637755102	0.075612244897959	0.061227678571429	0.000404974489796	0.000870535714286	0.000207270408163	0.000430484693878
928	0.384101144680053	0.049012478889097	0.045435353724902	0.00416353912554	0.000492587727529	0.002181459936198	0.000351848376806
929	0.387998951873526	0.032495414446677	0.043458817363962	0.004485981308411	0.000310944187265	0.000702244737532	0
930	0.348846899207626	0.04134212527992	0.079762269925053	0.004148928813956	0.000264183928752	0.000900707622859	0.000290779626277
931	0.297906602254428	0.084436042848141	0.087983383509534	0.002147074610843	0.000326728745128	0.001820345865714	0.000210039907582
932	0.37719723183391	0.050622837370242	0.059723183391004	0.000449826989619	0.000726643598616	0.000346020761246	0.000276816608997
933	0.326803436454668	0.023326429564746	0.109176473380928	0.001995960603021	0.000271007534801	0.000609272414005	3.956314376653E-05
934	0.339551030238603	0.066465131344003	0.07446287237665	0.000847112757352	0.000506606649005	4.1525135164315E-05	0.000207625675822
935	0.327589950763792	0.077414467870218	0.073834111854564	0.001161469511425	0.000903926271935	0.000444388334806	0.000313091781341
936	0.371732163939956	0.028335301062574	0.081632653061225	0.003035925113847	0.000843312531624	0	0.000168662506325
937	0.31	0.03	0.1	0	0	0	0
938	0.355040867275401	0.061189767791799	0.051391881262611	0.002581991039978	1.70992784104511E-05	0.003308710372422	0.00017954242331
939	0.348326016653908	0.070162008467559	0.059788467246793	0.009748629099033	0.001265447046509	0.001609148713462	3.12456060866441E-05
940	0.386451023674348	0.043082790074467	0.035020513569304	0.004784113650614	0.000878948468425	0.002001254004655	0.000105931900103
941	0.305597721182137	0.067783587264107	0.102265699668297	0.000993234759469	0.00033732501265	0.00104945559491	3.74805569610764E-05
942	0.344023542483071	0.064321426962749	0.059697010645166	0.003318168851253	4.50430160803567E-05	0.003553393490784	0.000155148166499
943	0.399166038896964	0.0402550690193	0.041432800348014	0.000562340183981	0.000106101921506	0.000700272681938	9.54917293552186E-05
944	0.403004877889951	0.034481004312161	0.038728044916474	0.002439962474639	0.000164834829396	0.00138990356145	2.64549726191033E-05
945	0.354368158146456	0.071022425337443	0.056860452757998	0.003161866298225	0.001142523116165	0.002603889892656	0.000292273355298
946	0.316649510188221	0.087095828589738	0.074559101227768	0.002392817457342	0.000763520100348	0.00245417175112	0.000177245737581
947	0.356875	0.068625	0.0581	0.00315	0.0013	0.001475	0
948	0.377239704168437	0.046095698678779	0.055343158078184	0.003060702109815	0.000272304458169	0.0009367273361	0
949	0.371191135734072	0.047091412742382	0.049861495844875	0.002770083102493	0.002770083102493	0	0
950	0.287119950020825	0.083135932944606	0.103466003748438	0.00129503331945	0.000104123281966	0.000696324448147	0.000813463140358
951	0.315242644947399	0.090523054968196	0.064452972041663	0.0039331366765	0.001409664030073	0.000713533644852	1.74032596305288E-05
952	0.358635902104268	0.042969433843353	0.073684394804104	0.00183817093239	0.000393893771226	0.000638983228879	7.00255593291551E-05
953	0.256198347107438	0.041322314049587	0.148760330578512	0	0	0	0
954	0.324819277108434	0.08448250834664	0.070396283930904	0.001434170416606	0.000487734068805	0.001898679053564	0.000406445057338
955	0.369524195488912	0.033117615025139	0.075568951760996	0.000392598877927	0.000164638239131	0.000709210876255	0.000189967198997
956	0.39235012755102	0.039107142857143	0.044113520408163	0.002203443877551	0.000172193877551	0.000717474489796	0.000545280612245
957	0.303287070854638	0.08054784514244	0.086888239590942	0.000357925493061	6.57414170927685E-05	0.000504017531045	4.3827611395179E-05
958	0.273256037016291	0.133155822929536	0.074753876965339	0.000805702841445	0.00107427045526	0.000675255714735	1.53467207894353E-05
959	0.382045841825654	0.043970730729393	0.034389722342878	0.002814995489325	0.000233886865582	0.00101907848575	6.68248187376792E-05
960	0.368019424210891	0.035392659395434	0.081589393764212	0.000449634511376	0.000192700504875	0.000359707609101	0.00023124060585
961	0.357828728199099	0.0641919319168	0.058397021359984	0.005346994764984	0.000615884213768	0.001875647378293	0.000195963158926
962	0.390296279795055	0.03450211628425	0.049605702829138	0.003858320338605	0.000222766763199	0.000980173758075	0.000320784139006
963	0.3680089682932	0.053152143210225	0.047948591201186	0.003676470588235	0.000154473554128	0.00300561401031	0.000176541204717
964	0.332019631171922	0.091017251635931	0.05725758477097	0.007027067221892	0.000817965496728	0.002751338488995	0
965	0.355516975308642	0.056471836419753	0.066213348765432	0.002652391975309	0.001302083333333	0.003279320987654	0.000337577160494
966	0.399425296250374	0.02265078080846	0.042794506267948	0.001110532665693	0.000147328190878	0.000332416968493	0.000142995008793
967	0.375693151409705	0.039273492533466	0.048670675498306	0.002411403803303	9.32680795932833E-06	0.000807192834298	7.29186804092943E-05
968	0.387692343533413	0.038311453831728	0.056075201807825	0.00099011054293	0.000232967186572	0.00099011054293	0.000454286013815
969	0.375479639848169	0.032240064480129	0.070273696102948	0.000585556726669	0.000130889150667	0.000316889522668	1.37778053333884E-05
970	0.365650969529086	0.019390581717452	0.074792243767313	0.005540166204986	0	0	0.002770083102493
971	0.383242355919465	0.030596099837823	0.068500059333096	0.002215102250702	0.000346109726672	0.000385665124006	8.8999644001424E-05
972	0.417923787161924	0.012525598474684	0.031814931855095	0.005809309017725	6.28928041804957E-05	0.000431422569028	0.000272535484782
973	0.385446089212358	0.03348891289921	0.040366590065212	0.000367467599778	5.48459104146899E-05	0.001574077628902	3.2907546248814E-05
974	0.340980774643103	0.038353665045953	0.058549509418581	0.00509505924826	0.007142787822323	0.00068904610786	0
975	0.340550435551067	0.085942431511173	0.052676429743719	0.006533266001767	0.000946850145184	0.001167781845727	0.000504986744098
976	0.346622222222222	0.067155555555556	0.069955555555556	0.005377777777778	0.0008	0.001377777777778	4.44444444444445E-05
977	0.345758111349577	0.078241383663679	0.059178134073981	0.005902032571645	0.000725918444641	0.001925261961874	0.000347178386567
978	0.348401538369088	0.070864130761373	0.045850609939307	0.01328045189592	0.000676041103299	0.004101316026681	0.000570879153897
979	0.361492150586801	0.060128029263832	0.061347355586039	0.00480109739369	0.001562261850328	0.001257430269776	0.000495351318397
980	0.365826474622771	0.070644718792867	0.039030349794239	0.004586762688615	0.000835905349794	0.00235768175583	0.000364368998628
981	0.32110246059208	0.077662437524029	0.081338908112265	0.001561899269512	0.001321607074202	0.000865051903114	4.80584390618993E-05
982	0.346556473829201	0.073608815426997	0.063103764921947	0.00415059687787	0.001065197428834	0.002130394857668	0.000771349862259
983	0.368073522642498	0.046808780813003	0.068046538943826	0.003857081633625	0.000476182917731	0.001222202822177	0.000571419501278
984	0.355457540652567	0.06536295036667	0.062121373153364	0.003746413008821	0.000929960675949	0.001487937081518	0.000717398235732
985	0.338263971462545	0.084565992865636	0.058263971462545	0.005326991676576	0.000618311533888	0.001379310344828	0
986	0.329235243571948	0.081697402339877	0.055588604666535	0.0164584572675	0.002313437768524	0.002776125322229	0
987	0.355567509413663	0.065382170277275	0.061812313560565	0.002591813780625	0.000440119321238	0.002445107340212	0.000880238642476
988	0.356913956096779	0.073986540618491	0.053356833840731	0.003965710623298	0.000640922929018	0.002523634033008	0.000360519147573
989	0.340159630329763	0.078607435412728	0.056710775047259	0.009346775887419	0.002047889098929	0.002362948960302	0
990	0.353332882639264	0.067367495943753	0.068178745267712	0.001115467820443	0.000608436992969	0.000676041103299	0.000507030827474
991	0.361885387811634	0.064620844875346	0.058777700831025	0.001861149584488	0.000822368421053	0.001558171745152	0.00060595567867
992	0.303703703703704	0.085	0.089259259259259	0.00179012345679	0.000154320987654	0.00141975308642	0.000185185185185
993	0.355547065092803	0.058597598986507	0.056928552755937	0.012105612419313	0.00249351485049	0.003438637414788	0.000985340545758
994	0.369684499314129	0.052383401920439	0.058470507544582	0.003172153635117	0.000257201646091	0.000771604938272	0.000342935528121
995	0.351488743645606	0.063565295399205	0.069118715024136	0.00316117732496	0.00239224229997	0.00076893502499	8.5437224998932E-05
996	0.36771042803792	0.061795780267484	0.05400746911807	0.005202847202273	0.00108525647164	0.00159596539947	0.000734144083756
997	0.36905325443787	0.058047337278107	0.059230769230769	0.001834319526627	0.000887573964497	0.000887573964497	0
998	0.307466196355085	0.098177542621987	0.07678956356205	0.004507152655301	0.001427731586462	0.001063800005599	0.000671873687747
999	0.351615646258503	0.070967970521542	0.066149376417234	0.001240079365079	0.000354308390023	0.000354308390023	0.000106292517007
1000	0.367598684210526	0.053800207756233	0.063192520775623	0.005280470914127	0.0007358033241	0.000692520775623	0
1001	0.34343112244898	0.032366071428571	0.033163265306122	0	0	0	0
1002	0.401384083044983	0.024221453287197	0.031141868512111	0	0.006920415224914	0	0
1003	0.390532544378698	0.011834319526627	0.053254437869823	0	0	0	0
1004	0.368421052631579	0.008310249307479	0.07202216066482	0	0	0	0
1005	0.337142857142857	0.04	0.085714285714286	0	0	0	0
1006	0.321428571428571	0.066326530612245	0.071428571428571	0	0	0	0
1007	0.364897959183673	0.039183673469388	0.043265306122449	0	0.000816326530612	0	0
1008	0.314823891292591	0.08003481611682	0.076460248783126	0.003988642509465	0.00075209572742	0.003363304488913	0.000177460789616
1009	0.381300219138057	0.022644265887509	0.046018991964938	0.00073046018992	0	0	0
1010	0.332409972299169	0.058171745152355	0.063711911357341	0.002770083102493	0	0	0
1011	0.342222222222222	0.022222222222222	0.102222222222222	0	0	0	0
1012	0.346666666666667	0.04	0.075555555555556	0	0	0	0
1013	0.335180055401662	0.041551246537396	0.094182825484765	0	0	0	0
1014	0.357988165680473	0.042899408284024	0.059171597633136	0	0	0	0
1015	0.315192743764172	0.061224489795918	0.068027210884354	0.018140589569161	0	0	0
1016	0.371316337257468	0.032207030026246	0.055005186541447	0.002481881913938	0.000140976462152	0.000590012600859	0.001674313044326
1017	0.372844055690699	0.030501526836085	0.063054707313286	0.002182081672791	3.93354381243207E-05	0.000778427617618	4.76165829925987E-05
1018	0.356796531248665	0.058321585714896	0.052501174761844	0.003129138365586	0.000256311674997	0.004186424024948	0.000224272715622
1019	0.375557984710945	0.054023522185947	0.03017595940467	0.003092907881797	0.000259570283224	0.001506238826596	0.000358280109239
1020	0.354809027777778	0.075868055555556	0.044340277777778	0.002690972222222	0.000260416666667	0.000868055555556	0.000833333333333
1021	0.360104228596908	0.059801389714625	0.055017278537455	0.001412009512485	8.36058263971463E-05	0.001681406064209	0.00020436979786
1022	0.315689981096408	0.056710775047259	0.069943289224953	0	0	0.003780718336484	0
1023	0.391230947905317	0.044348128015709	0.047520982746854	0.002382634307539	0.000227487697705	0.001077573304917	0.000119730367213
1024	0.2975	0.1275	0.0325	0.01	0.005	0	0
1025	0.378240190249703	0.055457788347206	0.038751486325803	0.001450653983353	0.000178359096314	0.002699167657551	0.000142687277051
1026	0.372618179925031	0.045775197834236	0.061439244064973	0.003032590587255	0.000292846730529	0.001151863806747	5.20616409829238E-05
1027	0.356778698412419	0.056054028828289	0.063300724669584	0.003460451355564	9.68574170768432E-05	0.002808865095228	0.000246546152559
1028	0.301922741483181	0.101839552389003	0.067302660709254	0.009244723530438	9.39231708462478E-05	0.002348079271156	0.000241516725033
1029	0.366792642983119	0.068027210884354	0.050672713529856	0.002932728647014	0.000312421264802	0.000534139581759	0.000161249685059
1030	0.395220377321379	0.028663803701093	0.054258388106673	0.001061318821813	9.83461456506417E-05	0.000901506335131	5.32708288940976E-05
1031	0.353222450957967	0.07124573843523	0.057902819984969	0.002167543487022	0.000196059209881	0.002222004378656	0.000141598318248
1032	0.366919581618656	0.053765860768176	0.053433641975309	0.001334233539095	0.000166109396433	0.002829218106996	0.000423311042524
1033	0.329408251549587	0.091522469008265	0.051079868285124	0.004656831095041	0.001840134297521	0.002970041322314	0.000274405991736
1034	0.297011970968046	0.122631727778301	0.059854840229993	0.004053162409275	0.000754076727307	0.003581864454708	0.000188519181827
1035	0.403120632806359	0.02163535024893	0.041369606515853	0.000772447375317	0.000139204297319	7.91553847497598E-05	0.00032617477509
1036	0.372986058936472	0.051059050307736	0.056834308524767	0.002542327861637	0.000349095766075	0.00072095864733	0.000356684804468
1037	0.34820388784377	0.082833169100302	0.049867120547045	0.003941592761802	0.001045119292902	0.001433306458837	0.00020902385858
1038	0.363787863934908	0.049039309871581	0.0666111165572	0.002205666111166	0.000245074012352	0.001813547691403	0.000196059209881
1039	0.351111111111111	0.017777777777778	0.093333333333333	0	0	0	0
1040	0.356245037008998	0.053394582985324	0.05315697657674	0.003309003534267	0.000201605437587	0.001226090212262	4.83441610539439E-05
1041	0.375318262938727	0.041796549672814	0.066424747174301	0.001641879833432	0.000130874479477	0.001344437834622	0.000190362879239
1042	0.351239669421488	0.051652892561984	0.03099173553719	0	0	0	0
1043	0.365011793874072	0.065163306416901	0.029940944542966	0.009228491244985	0.000512215698766	0.005298634665381	0.000895301389439
1044	0.350932996637084	0.047332734402506	0.071240393837487	0.002431133071908	9.10536731051731E-05	0.001092644077262	0
1045	0.322764134578978	0.092965509954301	0.050999832700825	0.004816455194639	0.001083042027314	0.00272961811762	0.000220130493356
1046	0.363281019354991	0.04823986490476	0.061005420342226	0.005727376861397	0.00047236097826	0.00114547537228	0.00067311439402
1047	0.386447133505257	0.048149176750645	0.044149970243999	0.002816901408451	0.000182503471533	0.004284864114263	5.55445348145209E-05
1048	0.394370220855227	0.03741616472297	0.031681190994917	0.007561194412405	0.000296360374215	0.002723311546841	0.000384467512495
1049	0.388926223520818	0.030379839298758	0.046230825420015	0.007078159240321	0.000211833455077	0.00172388604821	0.000343316289262
1050	0.373171433267587	0.051374506903353	0.056110289283366	0.001910749506903	0.000174638395792	0.001068376068376	4.10913872452334E-05
1051	0.378993859024564	0.035661044855821	0.060675507297971	0.00248086507654	0.000183561765753	0.00124599501602	0.000166874332503
1052	0.331078577935068	0.071399619074185	0.073186570839562	0.001468787182762	0.000104602054559	0.000679913354631	0.000274580393217
1053	0.377632653061224	0.042644897959184	0.06109387755102	0.00509387755102	0.001110204081633	0.002416326530612	0.000522448979592
1054	0.378310063788076	0.048522723880226	0.046631969668322	0.005781727353243	0.000248783448935	0.003065012090876	0.000288588800764
1055	0.39681519357195	0.046384222059898	0.031709276844412	0.002841490138787	8.76552227903579E-05	0.002878013148283	0.000387143900657
1056	0.350465878457735	0.070748649343967	0.05739309403698	0.002326595899375	0.000100670014877	0.001308710193398	0.000167783358128
1057	0.223188103585346	0.144508595185653	0.082641504515894	0.006242750459409	0.001251156668274	0.002671740802044	0.000625578334137
1058	0.352438590245639	0.068905502155769	0.054665559115541	0.004351093706736	0.000355998576006	0.004232427514734	0.00039555397334
1059	0.360703169923604	0.033305647082447	0.075209244165351	0.001971504458703	0.000219056050967	0.00186197643322	7.30186836556804E-05
1060	0.316666666666667	0.07962962962963	0.083117283950617	0.000555555555556	0.00037037037037	0.001018518518519	0
1061	0.372063192006481	0.053036148296748	0.044230546661008	0.001996450754215	0.000115736275607	0.00325026040662	0.000212183171946
1062	0.375097044666425	0.042492624605352	0.056725842347705	0.004334661766989	0.000491692976554	0.001578593240516	0.00034936079913
1063	0.362685018403947	0.055691518521419	0.057101182551492	0.001992129375832	0.000699937348265	0.003186428067977	8.8104001879552E-05
1064	0.403061224489796	0.01530612244898	0.040816326530612	0	0	0	0
1065	0.381397156293397	0.041726502335564	0.052891443630855	0.002027837394268	1.97260446913269E-05	0.000672658123974	7.4958969827042E-05
1066	0.378577470203768	0.048919646289889	0.053379469434833	0.001138023836986	0.000261437908497	0.001199538638985	0.000138408304498
1067	0.363815275524307	0.053166876990566	0.059491617090319	0.001622498647918	0	0.002884442040743	0.000856318730846
1068	0.34091791334468	0.050733076532593	0.079996416733853	0.003224939532384	0.00077637433187	0.001134700946579	2.98605512257756E-05
1069	0.33979173553719	0.050271074380165	0.065001652892562	0.001338842975207	0.000178512396694	0.000601652892562	0.00035041322314
1070	0.316430653894211	0.070569554352353	0.090717409412745	0.004503331945023	0.000104123281966	0.001119325281133	0.000104123281966
1071	0.336799752752913	0.072491472264829	0.064765000801264	0.002592660424441	0.00085277351709	0.001757056843937	0.000343398731714
1072	0.393325618670443	0.037634138102049	0.036189435703556	0.00537630544315	0.000143751482437	0.002098771643583	0.000783445579283
1073	0.37665161718192	0.046430211202939	0.050128813386389	0.002576267727783	0.000306091215182	0.001020304050607	0.00012116110601
1074	0.340324572471744	0.074042256167951	0.066095734113668	0.003543719294478	0.000617466240704	0.002449730194099	8.72506644473677E-05
1075	0.397599013984725	0.039178579400433	0.038411894294504	0.000300851117516	4.85243737929562E-05	0.000815209479722	0.000116458497103
1076	0.369125882639396	0.049143738332928	0.06024267510754	0.002617482347212	0.001237724210697	0.002617482347212	0.000121743364987
1077	0.333445255028845	0.083819175238851	0.055279142883306	0.005830102866213	0.0007631024694	0.003021885778822	0.000366289185312
1078	0.368393251721746	0.031959161949001	0.063434460734504	0.002370929501137	0.000278221319011	0.000120965790874	0.000334672021419
1079	0.315575308641975	0.091358024691358	0.072553086419753	0.003871604938272	0.000928395061728	0.001935802469136	0.000355555555556
1080	0.353173777315297	0.067096774193548	0.061935483870968	0.004953173777315	0.000665972944849	0.002330905306972	0.000208116545265
1081	0.301185203340278	0.096759510512771	0.074403459323191	0.005584636123317	0.000192573659425	0.002678524535635	0.000157560266802
1082	0.382507804370447	0.045515088449532	0.039354838709677	0.003704474505723	0.000936524453694	0.000863683662851	0.000124869927159
1083	0.330048672698498	0.06411060348174	0.07527844964018	0.002000656932127	0.000179163307355	0.000268744961032	0.000179163307355
1084	0.353713038810707	0.081915563957152	0.045403626689071	0.000455086466429	0.000122523279423	0.000962682909753	0.000227543233214
1085	0.306990265008112	0.086161438615468	0.08795294753921	0.001284478096268	0.000439426717144	0.001014061654949	0.000169010275825
1086	0.351310979963795	0.061197077361906	0.063705945244923	0.001331629876371	0.0002238682111	0.000764239755134	0.000247026991559
1087	0.347264720180732	0.066344476536361	0.049486688209557	0.002945465984157	0.000164431353485	0.002909720037748	0.002931167605594
1088	0.366345837726309	0.050527723928397	0.045902345565645	0.012515729687447	0.000260744368488	0.002494076568151	0.000623519142038
1089	0.204081632653061	0.11734693877551	0.102040816326531	0.01530612244898	0.010204081632653	0	0
1090	0.358201300422345	0.063809500862244	0.045353003741554	0.003882679737437	0.00055073471453	0.004626171602053	0.000141125770598
1091	0.353168925174649	0.061021799511826	0.071626967426984	0.00328255197374	0.000420839996633	0.00050500799596	0.000168335998653
1092	0.361602284169587	0.075196295823845	0.03619768271864	0.002070842911773	0.000154702550421	0.000947213861349	0.000303976941178
1093	0.371308586889814	0.054751216800923	0.046977586160313	0.003790320401728	0.000135092886009	0.001227415364307	0.000177550650183
1094	0.376784372652141	0.046291236937368	0.05250665938119	0.0043029847688	0.000375657400451	0.002629601803156	3.41506727682535E-05
1095	0.35743071486143	0.055288610577221	0.058528117056234	0.005828011656023	0.000573501147002	0.000263500527001	0.000620001240002
1096	0.347560498081291	0.072871798887932	0.059695355940168	0.003974469418122	0.00031325867335	0.003308794737254	0.000156629336675
1097	0.374106398842156	0.053572211745099	0.052322266567256	0.003179685101531	0.00040568396123	0.000899083373536	4.38577255383536E-05
1098	0.383268698060942	0.048457987072946	0.049602954755309	0.002043705755617	0.00057863958141	0.001157279162819	6.15574022776239E-05
1099	0.294549145052093	0.116095630837219	0.067804884315464	0.002094012152979	0.000346860908776	0.000989195925027	0.000308320807801
1100	0.393310265282584	0.03598615916955	0.05039600153787	0.001307189542484	3.07574009996155E-05	0.00076893502499	9.22722029988466E-05
1101	0.333554794829062	0.075255619116256	0.061371109409486	0.002972839061304	0.000517994684924	0.003569659024368	0.000349083374623
1102	0.355528859214363	0.066194181673297	0.040537522110004	0.002553592234182	8.45160550320255E-05	0.004243913334822	0.000193179554359
1103	0.398424543946932	0.035921140565828	0.050407168139403	0.000501225217198	0.000117571347244	0.001324224647905	0.000377465904309
1104	0.36609740768616	0.027855153203343	0.067092899651617	0.000201736485595	0.000349159301992	0.000178459198796	3.10363823992675E-05
1105	0.31602065330417	0.09177453476281	0.070430994298828	0.00174800100398	0.001676288142278	0.00019721036968	0.001263939187493
1106	0.300808452733531	0.061905436275083	0.107013773867212	0.005215228220111	0.000307864711931	0.001034425432088	0.000153932355965
1107	0.362961011143316	0.038844359068075	0.072648301303029	0.002133464797831	0.000781987097213	0.000739487798451	2.54995792569423E-05
1108	0.388845844811754	0.049098943985308	0.039457070707071	0.002094811753903	0.000215220385675	0.001420454545455	2.86960514233242E-05
1109	0.383869583265906	0.038788706034659	0.055913993625509	0.002462551625636	9.14662032379036E-05	0.001428279942869	0.000182932406476
1110	0.336089005640114	0.069248683789362	0.072041147448704	0.006523106808976	0.000364234390349	0.001688723082527	0.000320084767276
1111	0.369676882460973	0.060878673094582	0.041422750229568	0.00629878328742	0.000444788797062	0.003084825528007	0.000315656565657
1112	0.340907642973943	0.072203699377774	0.055299539170507	0.004841895134745	0.000339782114719	0.003036802650301	0.000722036993778
1113	0.389880815071126	0.041445597846982	0.048227604767397	0.007351018838908	0.000261437908497	0.002337562475971	0.000107650903499
1114	0.365720671143955	0.043097639316278	0.060589384784708	0.003425349834909	0.000342534983491	0.00047168751825	1.68459827946362E-05
1115	0.389210828364267	0.041898789694204	0.039447694944462	0.007179094774627	0.000721642109061	0.003238057911779	0.000149305263944
1116	0.342100391598434	0.065389818440726	0.063225347098612	0.00435742257031	0	0.002221431114276	0.000299038803845
1117	0	0	0	0	0	0	0
1118	0.370772569444444	0.048810763888889	0.045603298611111	0.004136284722222	9.98263888888889E-05	0.002782118055556	0
1119	0.369499786617551	0.065401720536376	0.042446261314885	0.004014959232722	0.000308843017902	0.004031805215516	7.2999258776757E-05
1120	0.334319095623798	0.084362799370666	0.033841267991376	0.016840510459763	0.001267408659169	0.010255812598333	0.000437037468679
1121	0.319906563755462	0.066510001477531	0.085943051734692	0.005530187364999	0.000562868943002	0.00219518887771	0.000126645512176
1122	0.31124029300803	0.075307173999207	0.091366832547966	0.001629453472497	0.000117438088108	0.002392801045199	0.000146797610135
1123	0.304998557055996	0.091761287305078	0.0764362268507	0.002965498711302	0.002507737165262	0.000766253022719	0.000179124083233
1124	0.377320435246207	0.0445652034275	0.036124921313961	0.004008170501407	0.000167007104225	0.001027736026002	0.0001541604039
1125	0.371636284722222	0.055582682291667	0.058430989583333	0.000434027777778	0.000189887152778	0.00146484375	0.000298394097222
1126	0.334943773427738	0.092094960433153	0.052444814660558	0.002482299042066	0.000433152852978	0.00216576426489	0.000299875052062
1127	0.407407407407407	0.012345679012346	0.024691358024691	0	0	0	0
1128	0.363811461218837	0.056288954293629	0.048855176592798	0.004176765927978	0.000670879501385	0.004458102493075	0.000173130193906
1129	0.351091258262687	0.058037751063672	0.061231418900996	0.006790522976371	0.000339526148819	0.002514615539687	0.000477458646776
1130	0.382782963137996	0.050160975897921	0.045169246219282	0.003130907372401	0.000708884688091	0.002355564744802	0.00023629489603
1131	0.396653626649054	0.039407949330217	0.042490135311352	0.003065250893326	0.000287896492743	0.001998340361395	0.000270961404935
1132	0.370776718533129	0.051332274088684	0.053510117612682	0.001561472715319	0.00044287384031	0.001063810358682	0.000429176711228
1133	0.393820018365473	0.03504132231405	0.035472910927456	0.005087235996327	2.75482093663912E-05	0.001533516988062	0.000110192837466
1134	0.389627979505458	0.038939630207173	0.053267988416128	0.000614836266429	0.000472265537982	0.000570282913789	0.000249498774783
1135	0.364485353399624	0.066178446654125	0.039639881752217	0.005929185702768	1.67965600644988E-05	0.001377317925289	0.000201558720774
1136	0.295284650263477	0.102245339796571	0.071567652945902	0.002723274465217	8.16982339565093E-05	0.000885064201196	0.000299560191174
1137	0.408824405518704	0.022260808915948	0.043562601259799	0.005165611990613	0.000355998576006	0.000879098524422	0.000799180476747
1138	0.344345071599305	0.058732499763879	0.06865686822967	0.008594822763566	0.000348733298944	0.002797131668616	0.000494038840171
1139	0.356416119134034	0.056898061181991	0.05829203818137	0.01053982609287	0.00036549396935	0.002677455821979	0.000679988780185
1140	0.386733496581981	0.047482399755127	0.042667840016325	0.00290786654423	6.37690031629426E-05	0.001269003162943	0.000242322212019
1141	0.40554311871429	0.032159444017508	0.042091282702396	0.002865114103378	0.000116943432791	0.002422399679241	0.000116943432791
1142	0.374799681558297	0.048634732891513	0.057877813504823	0.003153399985525	0.000785765242295	0.001685259664396	0.000227458359612
1143	0.240541616885703	0.132423786950322	0.085186469855218	0.003211675081255	0.000989195925027	0.000732261918526	0.0002569340065
1144	0.383330255463219	0.047768544167436	0.044912280701754	0.004013542628501	0.001108033240997	0.002277623884272	9.84918436441982E-05
1145	0.32219880403882	0.083300656798353	0.073914322125282	0.002156651308695	0.000735222037055	0.001127340456818	0.000147044407411
1146	0.36043662285587	0.06544392465533	0.056186728051286	0.0046533501646	0.000643548427019	0.002376178807455	0.000148511175466
1147	0.373936189585888	0.05473236290352	0.025740873386832	0.006771358156588	0.000285301509063	0.002576818948876	0.000194247835958
1148	0.356964443869478	0.044154086516932	0.07335131208391	0.001134452527142	3.98053518295535E-05	0.002030072943307	7.9610703659107E-05
1149	0.368049178655239	0.049389092949699	0.053094072033466	0.003500918273646	0.000465513723089	0.001453933272115	0.000133914906642
1150	0.346268306053724	0.067331036103062	0.052177147779779	0.005854021458219	0.000685253347952	0.000352416007518	0.000352416007518
1151	0.388748022232139	0.031796421761532	0.060692117327275	0.000496977565013	3.04271978579253E-05	0.00098381273074	0.000334699176437
1152	0.388483045969135	0.039458896411831	0.052088758531839	0.001672103286642	0.000315232586826	0.001555604287163	0.00017817494038
1153	0.354527817760811	0.041113171563994	0.077489863340371	0.00102766459926	0.000111989090945	0.000770748449445	0.000164689839625
1154	0.376961879908602	0.045224687535117	0.044912534805029	0.007416748866886	0.00032151731199	0.001023860954688	0.000202899274557
1155	0.372819508721965	0.050440548237807	0.057627269490922	0.001935742257031	0.000289248843005	0.001090245639017	0.000734247063012
1156	0.359489833852841	0.062541107838371	0.060825302410707	0.0044324973548	0.000514741628299	0.002144756784581	0.000171580542766
1157	0.386542352707796	0.040682404284864	0.04112676056338	0.002134497123587	3.96746677246578E-05	0.002531243800833	0.000111089069629
1158	0.362441391453901	0.056571323273479	0.057861223152679	0.004934378902971	0.000204746012571	0.0020065109232	0.000102373006286
1159	0.386389004581424	0.037001249479384	0.05454394002499	0.003032069970845	3.33194502290712E-05	0.003665139525198	0.000316534777176
1160	0.302170103563687	0.083432301572142	0.087601425142639	0.005041151408948	0.000838807730319	0.002009816541953	0.000199320648789
1161	0.355476660092045	0.077403024326101	0.035023011176857	0.007869822485207	0.000295857988166	0.003990795529257	0.000453648915187
1162	0.208979591836735	0.111836734693878	0.096326530612245	0.001632653061224	0	0	0
1163	0.337761717504517	0.081305133382931	0.061961951323201	0.003294717823361	0	0.002869592942927	0
1164	0.320672023374726	0.014609203798393	0.10372534696859	0	0	0	0
1165	0.35511973643233	0.051771050172925	0.044747496271042	0.008080774967628	0.000311429461227	0.004917307282532	0.000475339703978
1166	0.331186646811811	0.08725442784021	0.054900909269376	0.003409161643101	0.000617671140393	0.00372517943586	0.000248983715507
1167	0.322314049586777	0.059917355371901	0.057851239669422	0	0	0	0
1168	0.384358559678247	0.03661403190508	0.041002620801989	0.005863031252774	0.000297204349219	0.000872314063941	0.000169831056697
1169	0.285886419753086	0.076523456790124	0.107081481481481	0.000651851851852	0.000197530864198	0.002804938271605	5.92592592592593E-05
1170	0.335180055401662	0.060941828254848	0.07202216066482	0.002770083102493	0	0	0
1171	0.399576772948555	0.033496337879918	0.040151747730363	0.002993289767993	0.000603043726152	0.000504363843691	0.000690759177229
1172	0.403116920425165	0.02555838839414	0.050623024992818	0.002181485205401	0.000121193622522	0.000637388681413	0.000260341855789
1173	0.35127132871402	0.059399896218064	0.067275113702268	0.006165867952749	0.000488385580416	0.002869265284942	0.00030524098776
1174	0.382825403591028	0.038187969524216	0.05880707549683	0.003010282913315	0.000279716553892	0.001798177846449	0.001331983589962
1175	0.359841975308642	0.042528395061728	0.070696296296296	0.002567901234568	0.000414814814815	0.000632098765432	1.97530864197531E-05
1176	0.331632653061224	0.056122448979592	0.061224489795918	0.005102040816327	0.005102040816327	0	0
1177	0.32703213610586	0.077504725897921	0.068052930056711	0.001890359168242	0.001890359168242	0	0
1178	0.401041666666667	0.012152777777778	0.036458333333333	0	0	0	0
1179	0.392222222222222	0.035555555555556	0.04	0.004444444444444	0.002222222222222	0	0
1180	0.346666666666667	0.073333333333333	0.051111111111111	0	0	0	0.002222222222222
1181	0.31321540062435	0.069719042663892	0.056191467221644	0.002081165452653	0	0.002081165452653	0
1182	0.335305719921105	0.024326101249178	0.055884286653517	0.001314924391847	0	0	0
1183	0.330905306971904	0.036420395421436	0.064516129032258	0	0	0	0
1184	0.336076817558299	0.06721536351166	0.054869684499314	0.010973936899863	0	0	0.001371742112483
1185	0.197196526578886	0.004689633847819	0.001236826509315	0	0	0	0
1186	0.361570247933884	0.070247933884298	0.041322314049587	0.002066115702479	0	0	0
1187	0.301038062283737	0.083044982698962	0.076124567474048	0.01038062283737	0	0	0
1188	0.3808	0.0448	0.0448	0.0032	0.0016	0	0
1189	0.314404432132964	0.064404432132964	0.074792243767313	0.002770083102493	0.001385041551247	0	0
1190	0.335180055401662	0.049861495844875	0.07202216066482	0.002770083102493	0.002770083102493	0	0
1191	0.388530927835052	0.049772823892018	0.028277447125093	0.004742799447338	5.31406100542034E-05	0.002982516739292	0.000730683388245
1192	0.293628808864266	0.060941828254848	0.019390581717452	0	0	0	0
1193	0.364444444444444	0.035555555555556	0.062222222222222	0.004444444444444	0	0	0
1194	0.362895408163265	0.056632653061225	0.052308673469388	0.003609693877551	0.000561224489796	0.002793367346939	0.000140306122449
1195	0.142561983471074	0.136363636363636	0.059917355371901	0.002066115702479	0	0	0
1196	0.305	0.1025	0.0575	0	0	0	0.0025
1197	0.1536	0.112	0.1088	0	0	0	0
1198	0.174471992653811	0.088154269972452	0.112029384756657	0	0	0	0
1199	0.369822485207101	0.059171597633136	0.02810650887574	0.005917159763314	0	0	0
1200	0.36734693877551	0.056689342403628	0.047619047619048	0.002267573696145	0	0	0
1201	0.343490304709141	0.063711911357341	0.063711911357341	0	0	0	0
1202	0.409722222222222	0.013888888888889	0.034722222222222	0	0	0	0
1203	0.368827160493827	0.023148148148148	0.060185185185185	0.000771604938272	0.000771604938272	0	0
1204	0.258133174791914	0.074589774078478	0.139334126040428	0.002235434007134	0.000273483947681	0.001391200951249	0.000118906064209
1205	0.347072903566068	0.066371860927421	0.072213882916143	0.002718163008641	0.00073025274859	0.001501075094324	8.11391942878007E-05
1206	0.335001291322314	0.075219524793388	0.070796745867769	0.007360537190083	0.002162964876033	0.00154958677686	0.000161415289256
1207	0.360658436213992	0.065459533607682	0.054211248285322	0.004444444444444	0.000274348422497	0.001536351165981	0.000164609053498
1208	0.35260985301493	0.072450908529764	0.05184985147178	0.008564484394892	0.000964468963389	0.003664982060877	0.000231472551213
1209	0.269363301746417	0.120663325240818	0.078177617667789	0.004405200093978	0.001585872033832	0.001566293366748	0.00031325867335
1210	0.249504553887671	0.148602209478833	0.067433378310002	0.013703828638894	0.004037358745151	0.002877804014168	7.37898465171193E-05
1211	0.350396356889863	0.077120931017035	0.057556080283353	0.004090065778377	8.4331253162422E-05	0.002403440715129	0.000379490639231
1212	0.322088888888889	0.085466666666667	0.0664	0.011555555555556	0.001733333333333	0.003288888888889	0.000444444444444
1213	0.342236306020824	0.082239323977667	0.060057341180021	0.004577234545546	0.000603591368643	0.001408379860168	0.000150897842161
1214	0.351745656940462	0.076151121605667	0.056206780232754	0.002698600101198	0.00105414066453	0.001180637544274	0.000885478158205
1215	0.363511111111111	0.047288888888889	0.068177777777778	0.004666666666667	0.002133333333333	0.001333333333333	0.000711111111111
1216	0.389974732461356	0.033813912009513	0.052708828775268	0.002248067776457	0.000260107015458	0.001207639714625	0.000185790725327
1217	0.358004535147392	0.064308390022676	0.064308390022676	0.003718820861678	0.000544217687075	0.000997732426304	0
1218	0.374384547405631	0.054096704961495	0.051224592854438	0.006564827673274	0.000441863401086	0.002588057063502	0.000883726802171
1219	0.3620395421436	0.073257023933403	0.044828303850156	0.006618106139438	0.000790842872008	0.001748178980229	0.000208116545265
1220	0.347433090883412	0.06637949297366	0.06637949297366	0.003672057058117	0.000564931855095	0.001694795565285	0.000282465927547
1221	0.3525	0.076171875	0.05203125	0.00546875	0.0010546875	0.002734375	0.0006640625
1222	0.3193	0.0896	0.0761	0.001	0.0011	0.001	0
1223	0.377051714808421	0.047334381200237	0.055554124043392	0.004947306037259	0.000283439408385	0.001314128166147	0.000386508284161
1224	0.34508879723929	0.065987711472098	0.075835367393317	0.001178351990573	8.4167999326656E-05	0.000168335998653	8.4167999326656E-05
1225	0.201270060580295	0.154479753427569	0.114199171006483	0.00119566372622	0.001939632266978	0.000239132745244	0.000292273355298
1226	0.353955978584176	0.074360499702558	0.046029149315883	0.007584770969661	0.001003866745985	0.003457763236169	0.000223081499108
1227	0.356496742645565	0.077848427564874	0.047102751175616	0.003530753487791	0.000453061288256	0.003046446593448	0.000499929697386
1228	0.266014814814815	0.100187654320988	0.099891358024691	0.000335802469136	7.90123456790123E-05	7.90123456790123E-05	0.000118518518519
1229	0.30776535904741	0.10110307546205	0.074147125429177	0.005478851632698	0.000219154065308	0.001753232522463	0.000292205420411
1230	0.372806922660898	0.049561925365062	0.058539751216874	0.004088696592753	0.000281233098972	0.003374797187669	0.000108166576528
1231	0.350203938423753	0.068681198193062	0.070917942195518	0.001535020393842	0.000219288627692	8.77154510767072E-05	0.000307004078768
1232	0.29935	0.1015	0.075025	0.007675	0.001875	0.002875	0.000375
1233	0.292269993316997	0.087825796391178	0.095065716195144	0.001837825796391	0	0.001782134105591	0.000167075072399
1234	0.357971146822498	0.067658875091308	0.055925858290723	0.004337107377648	0.0004565376187	0.0009130752374	0
1235	0.353203102556737	0.065282964665326	0.066432059752945	0.004021832806665	0.000502729100833	0.000718184429762	0.000143636885952
1236	0.368123094788794	0.055849905646683	0.060640150965307	0.003374945565394	0.000326607635361	0.001379010015967	0.000544346058935
1237	0.362577908587258	0.060249307479224	0.060509002770083	0.00268351800554	0.000692520775623	0.003246191135734	0.000779085872576
1238	0.331018810756218	0.084080292892312	0.065522030046711	0.004671127382906	0.000504986744098	0.002272440348441	0
1239	0.335757725180802	0.08542899408284	0.060034516765286	0.005834976988823	0.000616370808679	0.002506574621959	0
1240	0.374728749457499	0.046810093620187	0.062310124620249	0.003038006076012	0.000620001240002	0.000992001984004	0.000744001488003
1241	0.333162711656191	0.101328801621588	0.045699310005938	0.007329907250056	0.000696136442743	0.002927867979771	0.000389017423886
1242	0.316644437604733	0.103929414178722	0.063848705584624	0.005540166204986	0.001538935056941	0.001812523511508	0.000273588454567
1243	0.322368421052632	0.091845567867036	0.067693905817175	0.004587950138504	0.000908933518006	0.003289473684211	0
1244	0.336446770013204	0.072570785857499	0.067289354002641	0.005672649029292	0.001173651523302	0.002053890165778	0.000537923614847
1245	0.341472379752153	0.083648393194707	0.05933627389204	0.003728208359588	0.001102709514808	0.001942869145138	0.000315059861374
1246	0.344415115773998	0.077115840823282	0.066156570550302	0.002806642386983	0.000634835778008	0.001202846737278	0.000434361321795
1247	0.351153119092628	0.067372400756144	0.066616257088847	0.001209829867675	0.000907372400756	0.001814744801512	0
1248	0.32409233691285	0.092282124333406	0.065746219592374	0.004985754985755	0.000767039228578	0.001789758200015	0.000146102710205
1249	0.367667470231573	0.057199211045365	0.057126159690262	0.003798670465337	0.000365256775513	0.002995105559208	0.000292205420411
1250	0.332529768427204	0.087588574768062	0.062824165388268	0.003068156914311	0.001314924391847	0.000584410840821	0.000146102710205
1251	0.342222222222222	0.071975308641975	0.067654320987654	0.002592592592593	0.000123456790123	0.001481481481481	0
1252	0.326661224489796	0.080457142857143	0.077257142857143	0.003689795918367	0.000881632653061	0.002612244897959	0
1253	0.352384	0.074752	0.051648	0.004544	0.001024	0.003072	0.000768
1254	0.3099421616732	0.105095803294866	0.068583646281626	0.005317836682108	0.00035634988076	0.002055864696691	0.000164469175735
1255	0.347882695765391	0.068944137888276	0.068696137392275	0.003472006944014	0.000620001240002	0.000372000744001	0.001054002108004
1256	0.377206407509438	0.050096928884808	0.054280175492297	0.00428527701255	0.000306091215182	0.002244668911336	0.000102030405061
1257	0.350164466658123	0.058481780511769	0.065274039899184	0.007646631637404	0.000512623349994	0.002904865649964	0
1258	0.370169441141498	0.05878418549346	0.054250891795482	0.003938763376932	0.000743162901308	0.001412009512485	0.000371581450654
1259	0.346355807603445	0.065742491073304	0.073356437723167	0.000682629699643	0.000210039907582	0.001102709514808	0.000630119722747
1260	0.35208575950312	0.083818567290752	0.042760309355311	0.005345038669414	0.001074979844128	0.002747170712771	0.000388187165935
1261	0.355274096532838	0.079906107878136	0.045087779353514	0.006503985524965	0.001369260110519	0.002445107340212	0.00034231502763
1262	0.369220958656605	0.057710702518865	0.049845892230843	0.006483154426613	0.000743968540759	0.003719842703794	0.000318843660325
1263	0.357844330817304	0.050645239834429	0.071260449638828	0.00129859589319	0.000243486729973	0.00129859589319	8.11622433244055E-05
1264	0.334298425252454	0.080714638796695	0.072664359861592	0.001482946119624	0.000706164818869	0.000706164818869	0
1265	0.362123842592593	0.066550925925926	0.052710262345679	0.004484953703704	0.001446759259259	0.001832561728395	0.000626929012346
1266	0.381809748692866	0.055658627087199	0.04317760161916	0.004764715803677	0.00105414066453	0.002361275088548	0.000843312531624
1267	0.358603395061728	0.073543595679012	0.044222608024691	0.001157407407407	0.000385802469136	0.003858024691358	0.000337577160494
1268	0.367033851415925	0.039585533926865	0.076153111010513	0.000653890649364	0.000100598561441	0.000402394245762	0.000402394245762
1269	0.378816568047337	0.05810650887574	0.049349112426036	0.003550295857988	0.000355029585799	0.000769230769231	0.000236686390533
1270	0.346307463387893	0.064452972041663	0.071031404182003	0.003602474743519	0.000548202678362	0.001722922703422	0.00031325867335
1271	0.3653125	0.0551171875	0.064609375	0.0025	0.0006640625	0.0008203125	0.00015625
1272	0.375876913265306	0.051498724489796	0.058195153061225	0.005022321428571	0.000797193877551	0.001753826530612	0.00015943877551
1273	0.336986646510456	0.050138573948098	0.089065255731922	0.004472159234064	0.000440917107584	0.00050390526581	0.000251952632905
1274	0.3742	0.0515	0.0593	0.0026	0.0002	0.0018	0.0005
1275	0.370664393414673	0.066652458841707	0.043102988971176	0.003995950769887	0.000106558687197	0.003036922585114	0.000905748841174
1276	0.343517232672642	0.048478727433405	0.08319656609014	0.008837268021714	0.000126246686024	0.000631233430122	0
1277	0.332179930795848	0.083875432525952	0.064083044982699	0.00401384083045	0.00083044982699	0.002906574394464	0
1278	0.363717395383749	0.065631450553575	0.054184650028148	0.005207355976731	0.001219741039595	0.001641959091762	0.000609870519797
1279	0.360412557527942	0.06517094017094	0.061924720578567	0.00353385930309	0.000246548323471	0.000575279421433	0.000246548323471
1280	0.351728395061728	0.068271604938272	0.067530864197531	0.001728395061728	0.000864197530864	0.000987654320988	0.000493827160494
1281	0.35256243496358	0.07713319458897	0.049947970863684	0.004227367325702	0.000585327783559	0.002081165452653	0
1282	0.375876913265306	0.056122448979592	0.048947704081633	0.00406568877551	0.001195790816327	0.002471301020408	0.000398596938776
1283	0.196585098612126	0.144631117604091	0.112125639152666	0.005113221329438	0.00077611395179	0.002237034331629	4.56537618699781E-05
1284	0.319089342143062	0.111964952599828	0.053935650675093	0.002729100833094	0.000430910657857	0.003088193047975	0.000574547543809
1285	0.296933333333333	0.092311111111111	0.092	0.004355555555556	0.000933333333333	0.0016	0.000177777777778
1286	0.358446236980186	0.073459158900462	0.052470827786044	0.003994048085206	0.001018090688386	0.001879552040097	0.000234944005012
1287	0.377724624821573	0.04594730141584	0.057019405115543	0.004127927163304	0.000540102619498	0.001195941514602	0.000424366343891
1288	0.35375	0.064027777777778	0.061805555555556	0.005972222222222	0.000208333333333	0.003333333333333	0.000902777777778
1289	0.351707175925926	0.079282407407407	0.056471836419753	0.002604166666667	0.000289351851852	0.001109182098765	9.64506172839506E-05
1290	0.352639847004986	0.074038658561574	0.050816201079161	0.007103339935797	0.00157093094734	0.00273205382146	0.000341506727683
1291	0.353063652587745	0.071274538964902	0.058521713265913	0.005019333729923	0.000446162998215	0.001859012492564	0.000148720999405
1292	0.370986920332937	0.063168846611177	0.04570451843044	0.004979191438763	0.001263376932224	0.001560642092747	0.000743162901308
1293	0.381068658431485	0.039931054294743	0.060399310542947	0.003016374604999	0.000646365986785	0.002010916403332	0.000861821315714
1294	0.364550416546969	0.063487503590922	0.050847457627119	0.007253662740592	0.000790002872738	0.001220913530595	0.000430910657857
1295	0.363568062290827	0.056826719486374	0.060583293490882	0.001844136329486	0.001639232292876	0.002117341711632	0.000546410764292
1296	0.338383838383838	0.081668962350781	0.061352157943067	0.005394857667585	0.001492194674013	0.002353076216713	0.00034435261708
1297	0.368250664816742	0.052491617528038	0.061856862064979	0.005434154237484	0.000809342120476	0.001156203029252	0
1298	0.349440050121388	0.081917143080899	0.05051296107761	0.00297595739682	0.000861461351711	0.003367530738507	0.000156629336675
1299	0.357986111111111	0.070902777777778	0.055208333333333	0.004652777777778	0.000555555555556	0.001597222222222	0.000347222222222
1300	0.334483629324131	0.08206379934349	0.059170103526639	0.008921807928626	0.00176752798586	0.00277754397778	0.00101001599192
1301	0.368177962107644	0.048166650956735	0.067678386275804	0.003676124045622	0.00028277877274	0.001036855500047	0.00028277877274
1302	0.29009555785124	0.10130423553719	0.07915805785124	0.00154958677686	3.22830578512397E-05	0.00077479338843	0.000129132231405
1303	0.335328010666497	0.076363867240203	0.069316360057777	0.006603069792543	0.000492055681656	0.001190457294329	0.000666656084824
1304	0.330781592403214	0.094521548575603	0.059985390796202	0.002395909422936	0.000642804967129	0.000584368151936	0.000555149744339
1305	0.307977736549165	0.12325012649688	0.057007927137797	0.002319109461967	0.000801146905043	0.001517962556924	0.00033732501265
1306	0.347805325987144	0.079522497704316	0.051937557392103	0.006244260789715	0.000881542699725	0.002938475665748	0
1307	0.339365433673469	0.084103954081633	0.059789540816327	0.005102040816327	0.000876913265306	0.001195790816327	0.000239158163265
1308	0.350591715976331	0.063372781065089	0.067573964497041	0.004082840236686	0.000532544378698	0.001301775147929	0.001479289940828
1309	0.345305608065532	0.087639151438773	0.046523839529511	0.006511237135056	0.001102709514808	0.002362948960302	0.000367569838269
1310	0.38299560546875	0.04840087890625	0.0528564453125	0.0025634765625	0	0.00189208984375	0.00018310546875
1311	0.38967476052573	0.037202049454221	0.054856315437737	0.000556916907997	0.001225217197594	0	0.000556916907997
1312	0.337665809081493	0.071034782318153	0.070934545090046	0.005847171639547	0.001303083965385	0.001102609509172	0.000668248187377
1313	0.28739337433049	0.105881769490181	0.082870462209879	0.003273160087284	0.000297560007935	0.003521126760563	0.000297560007935
1314	0.357565511411665	0.067020891196715	0.055065813307572	0.005796401400797	0.000241516725033	0.003139717425432	0.000483033450066
1315	0.351403349932096	0.069375282933454	0.059416025350838	0.007243096423721	0.001358080579448	0.001131733816206	0
1316	0.355712890625	0.06378173828125	0.051513671875	0.00225830078125	0.00225830078125	0.005126953125	0.00030517578125
1317	0.292528890083311	0.095068529965063	0.088753023380812	0.002620263370062	0.000806234883096	0.003560870733674	0.000134372480516
1318	0.365277777777778	0.051597222222222	0.06625	0.004861111111111	0.000208333333333	0.002291666666667	0.000208333333333
1319	0.375502082575414	0.039988417762401	0.052253710399513	0.007951651582535	0.001284440451707	0.002041740602425	9.65186466600836E-05
1320	0.329833531510107	0.085541022592152	0.06346016646849	0.000558858501784	0.000190249702735	0.000249702734839	0
1321	0.360683567224989	0.067564508827524	0.041195110909914	0.004668401991852	0.000594160253508	0.00263128112268	0.000113173381621
1322	0.368408203125	0.06787109375	0.0435791015625	0.00396728515625	0.0003662109375	0.00286865234375	0
1323	0.359975481257905	0.05211784514397	0.064547916294877	0.000962127854377	0.000162941007596	0.001008682427976	9.31091471978026E-05
1324	0.390978633127017	0.023548039478854	0.05249885343953	0.007240729285942	0.000103309312837	0.000609049463548	0.000406753403264
1325	0.330815181062929	0.086112319494106	0.058515209710448	0.005018620887224	0.000572950376131	0.002429734002483	9.54917293552186E-05
1326	0.359307958477509	0.075570934256055	0.052733564013841	0.001245674740484	0.000276816608997	0.001245674740484	0
1327	0.377493699004656	0.050589516852493	0.05238369857747	0.004912640437439	0.00037378785937	0.001132043231236	0.000427186124995
1328	0.347064479298119	0.072937323478156	0.043221561204255	0.006595156541073	0.00052580974701	0.003004627125774	0.000210323898804
1329	0.3197	0.103211111111111	0.053544444444445	0.0037	0.000611111111111	0.003077777777778	0.000211111111111
1330	0.32862791229618	0.064133145987866	0.081331895565794	0.004509361827272	0.00100208040606	0.001296169220882	0.000152490496574
1331	0.357005733372359	0.075510924398685	0.048746578054786	0.001924037120573	0.000374477023467	0.003378901878411	0.000228129680963
1332	0.370322447078309	0.059210185808188	0.051498369649604	0.003001915014751	0.001190414574815	0.001449200351949	0.000569328709694
1333	0.401616009699128	0.029580804321637	0.037330898320301	0.005762693656433	0.000214854091052	0.001058923734471	3.06934415788706E-05
1334	0.391463577634217	0.032996212965026	0.049008687903765	0.004250389841836	0.000294052127423	0.000935620405436	0.000196034751615
1335	0.373211527639755	0.04022940338358	0.060475808479305	0.002035416242622	9.5784293770429E-05	0.001496629590163	0.000323271991475
1336	0.356873983770018	0.064808558976605	0.062403017321385	0.004974422558635	0.00043062165433	0.002049165113706	0.000178188270757
1337	0.371712929145362	0.059304236669102	0.052045288531775	0.005067567567568	0.00027392257122	0.001826150474799	0.00041088385683
1338	0.376200274348423	0.044951989026063	0.059807956104252	0.001508916323731	0.001289437585734	0.000480109739369	0.000274348422497
1339	0.386678200692042	0.040742876671366	0.055929343414926	0.001473792131232	0.000662138493742	0.001121363578111	0.000544662309368
1340	0.292749025051226	0.101130279595479	0.080871174565404	0.004048516094917	0.001107145217794	0.001057571551325	0.000264392887831
1341	0.259021739130435	0.168879962192817	0.02351134215501	0.00453213610586	0.001568998109641	0.001001890359168	0.00054347826087
1342	0.351494014515977	0.065133377321142	0.065039117730229	0.001131115090961	0.000188519181827	0.00056555754548	0.001885191818268
1343	0.317697103898374	0.0910786084727	0.07680205116252	0.001748149874716	0.001398519899773	0.000524444962415	0.000466173299924
1344	0.373000219154065	0.042881145445248	0.069106581927095	0.001168821681642	0	0.001168821681642	0.000292205420411
1345	0.205122943811771	0.21191135734072	0.036652303272802	0.002727334906467	0.000649772579597	0.001333743716015	8.54963920522554E-05
1346	0.29539873664245	0.09580179173229	0.078629612694542	0.005063591254721	0.00032176666836	0.002743484224966	0.000186285965893
1347	0.37710190262624	0.04952858336317	0.045722074610084	0.003988668412887	0.000414570260237	0.002575360707533	4.39695730554456E-05
1348	0.362944072718091	0.025254387072339	0.090857214998106	0.000727180911501	0.000449438202247	0.000403989395278	0.000191894962757
1349	0.36955567867036	0.04425595567867	0.064265927977839	0.002752354570637	0.000470914127424	0.001505817174515	0.000168421052632
1350	0.333844119944715	0.091896520641788	0.047908779520462	0.003710714500331	0.00066101796767	0.004927588486269	0.000165254491918
1351	0.364542541829833	0.066927732289071	0.046724813100748	0.006407974368103	0.00124599501602	0.003470986116056	0.000711997152011
1352	0.359944444444444	0.0582	0.065577777777778	0.0021	0.0008	0.000688888888889	4.44444444444445E-05
1353	0.38066232584191	0.051506452892716	0.052743354570702	0.001703657028169	0.000443417582674	0.001166888375458	0.000116688837546
1354	0.37711937716263	0.043667820069204	0.06098615916955	0.002102076124567	0.000181660899654	0.001358131487889	0
1355	0.369577630827608	0.055959770855975	0.035826778905487	0.012507137725875	0.001602534583433	0.003812927112306	0.001768314023099
1356	0.405625	0.0175	0.035	0.005	0	0.00125	0
1357	0.384021194420505	0.001532126783491	0.055156564205688	0	0	0	0
1358	0.372448979591837	0.020408163265306	0.051020408163265	0.010204081632653	0	0	0
1359	0.356604081632653	0.067265306122449	0.057371428571429	0.004277551020408	0.000914285714286	0.002089795918367	6.53061224489796E-05
1360	0.320233878675437	0.090852870073649	0.070369745694421	0.004310264050524	0.001293079215157	0.00140552088604	0.000243623620247
1361	0.342013888888889	0.0625	0.071180555555556	0	0	0	0
1362	0.379608154296875	0.05657958984375	0.032470703125	0.003616333007813	0.000335693359375	0.001861572265625	1.52587890625E-05
1363	0.365727972129482	0.05138626796342	0.065539265495718	0.004862824793149	0.000725794745246	0.001596748439541	0.000653215270721
1364	0.302222222222222	0.093333333333333	0.071111111111111	0	0	0	0
1365	0.384720134633419	0.035456892897059	0.057244896648296	0.001837078146478	0.000411094410401	0.001490217237703	0.000449634511376
1366	0.37576946752847	0.055228531855956	0.054247460757156	0.001769775315482	0.000403970452447	0.001173437980917	0.000730994152047
1367	0.375317994233705	0.047939397365594	0.055401662049862	0.007518796992481	0.001356775397139	0.002374356944994	0.001300243088925
1368	0.331597222222222	0.088541666666667	0.050347222222222	0.003472222222222	0	0	0
1369	0.33	0.01	0.11	0	0	0	0
1370	0.23940050670004	0.015292573486768	0.065565764170813	0.001190439852263	3.05240987759836E-05	0	0
1371	0.390250850113052	0.035731453292742	0.05652584165643	0.001887161957663	7.12136587797539E-05	0.000872367320052	0.00010682048817
1372	0.346757637966429	0.051110976935153	0.082960995048907	0.003743509238015	0.001237773215795	0.000543412631325	0.00036227508755
1373	0.385953108017183	0.039956523989442	0.061332229180684	0.000621085865121	0.000103514310853	0.000828114486828	0.000414057243414
1374	0.335388103588763	0.060060698385706	0.074491326271537	0.005373106127703	0.000425124880434	0.003046728309774	9.44721956519172E-05
1375	0.378161318106061	0.0426057874073	0.051889799890382	0.001174483506896	0.000156597800919	0.000134226686502	0.000134226686502
1376	0.361446409989594	0.058283038501561	0.054953173777315	0.002924037460978	0.000437044745057	0.003465140478668	0.000187304890739
1377	0.345746579417014	0.061225461035098	0.064842355740631	0.016537775133849	0.000951814396193	0.001760856632957	0.000190362879239
1378	0.394195011337868	0.034444444444444	0.054852607709751	0.002993197278912	0.000136054421769	0.001768707482993	0.000249433106576
1379	0.175	0.2375	0.0425	0.0025	0.005	0	0
1380	0.31404958677686	0.074380165289256	0.049586776859504	0.008264462809917	0	0	0
1381	0.346308893927942	0.065129755605946	0.061161501637692	0.006424792139078	0.00100781053162	0.000251952632905	0.000377928949358
1382	0.356837419411429	0.062376650146923	0.055194947590018	0.006238761457831	0.00026314635323	0.002719178983378	8.77154510767072E-05
1383	0.343477285341458	0.063544360600371	0.072330274795999	0.002090197328799	3.54270733694689E-05	0.001369846836953	0.000177135366847
1384	0.383136094674556	0.029585798816568	0.054733727810651	0	0	0	0.001479289940828
1385	0.405555555555556	0.015555555555556	0.047777777777778	0.003333333333333	0	0	0.001111111111111
1386	0.285714285714286	0.086734693877551	0.076530612244898	0.010204081632653	0	0	0
1387	0.36734693877551	0.035714285714286	0.061224489795918	0	0	0	0
1388	0.347614468005254	0.05031431788328	0.067249953086883	0.003084537436667	0.001090729968099	0.000586413961344	0
1389	0.363511659807956	0.043895747599451	0.05761316872428	0.005486968449931	0.001371742112483	0.004115226337449	0
1390	0.374286614614334	0.062217709463954	0.041770246139841	0.002555932915514	0.000350127796646	0.00206575400021	0.000490178915304
1391	0.364334705075446	0.049327846364883	0.064636488340192	0.002304526748971	0.000603566529492	0.00076817558299	0.000219478737997
1392	0.345899087329447	0.080583620768597	0.05320350416654	0.007173163212356	0.000976771160831	0.002686120692287	0.000793626568176
1393	0.35527110252385	0.066718995290424	0.056786619973433	0.003169907016061	0.001600048303345	0.003471802922352	0.0007245501751
1394	0.356164383561644	0.069478326139989	0.050056295740289	0.00820979545881	0.00093826233815	0.002064177143929	0.00093826233815
1395	0.316518490542927	0.049699394706489	0.107380906205024	0.001184048015188	0.000551194765691	0.000540987455215	9.18657942818647E-05
1396	0.346334027364664	0.073356632956574	0.065362879238549	0.004461629982153	0.000817965496728	0.001487209994051	0.000483343248067
1397	0.331011203677104	0.080221200804367	0.070382074116633	0.005027291008331	0.002010916403332	0.001292731973571	0.000430910657857
1398	0.366878166635391	0.041696964721336	0.053237591480578	0.004286686057422	0.000671443985738	0.00473529273785	4.10489772940514E-05
1399	0.382541984072022	0.04491646468144	0.043109418282549	0.00195853531856	0.000432825484765	0.003278653047091	0.000140668282548
1400	0.318696351013987	0.084957764782326	0.079366300742109	0.002308402585411	0.00096610923019	0.001410690468862	0.000111145309668
1401	0.282382340691379	0.109850062473969	0.087047063723449	0.002082465639317	0.000832986255727	0.001561849229488	0
1402	0.183108318344983	0.119079601423704	0.104690784630679	0.001912437675022	0.000151780767859	0.000402219034826	0.000113835575894
1403	0.359985207100592	0.067307692307692	0.041020710059172	0.003210059171598	0	0.002189349112426	0.000562130177515
1404	0.406664576319916	0.019254143354443	0.038404160822041	0.00072681719512	7.85036590498545E-05	0.000732475437091	0.000112275178741
1405	0.301709552789071	0.11532537057145	0.061614605691776	0.007600818161158	0.000681800964622	0.001515113254716	2.52518875785965E-05
1406	0.366973046184386	0.054910515813526	0.050723214193402	0.004083911456664	0.00120966491248	0.00131305507594	0.000744409176911
1407	0.360025566106647	0.040848703433163	0.074689554419284	0.003812089116143	0.000479364499635	0.002339755295836	0.00013696128561
1408	0.363314848347669	0.051833408782254	0.066602535083748	0.003423494794024	0.000735626980534	0.001442960615663	0.000424400181077
1409	0.334349438601839	0.089891446087148	0.057037375738793	0.003251536859219	0.001117715795356	0.002557198259073	6.77403512337212E-05
1410	0.390514444386698	0.032886872721603	0.03537037174528	0.002735932407249	0.00096147421096	0.000319253985106	1.85612782038622E-05
1411	0.374714548588012	0.028601550677108	0.059634544386479	0.001762309909784	0.000319005325833	0.001252679450222	1.94515442580987E-05
1412	0.387700831024931	0.049002770083103	0.045235457063712	0.00387811634349	0.000387811634349	0.001080332409972	0.00016620498615
1413	0.37595041322314	0.04801652892562	0.062396694214876	0.002066115702479	8.26446280991735E-05	0.001157024793388	0.000578512396694
1414	0.394015762807281	0.029328204165885	0.039525239256896	0.001523738037155	0.000150121974104	0.000970163257647	7.88140364045787E-05
1415	0.390673424586777	0.03001517303719	0.057197507747934	0.003341296487603	0.000121061466942	0.000992704028926	0.000161415289256
1416	0.232371794871795	0.141313280736358	0.090318869165023	0.005999342537804	0.000575279421433	0.002629848783695	0.000328731097962
1417	0.378231829933927	0.043539931054295	0.060866130422292	0.000466819879345	0.000161591496696	0.000251364550417	0.001292731973571
1418	0.344924402804678	0.066838831083685	0.066663663798928	0.004299105645892	0.001241185331992	0.002112016976212	2.50238978224204E-05
1419	0.376491451593464	0.041183863914189	0.057970764966168	0.003357380210396	0.001463473425044	0.001067474733562	0.000516520032369
1420	0.372417355371901	0.050454545454545	0.059710743801653	0.003801652892562	0.000371900826446	0.001673553719008	0.000599173553719
1421	0.356489195811985	0.061938070839831	0.065511249721542	0.001737580752952	0.000240588104255	0.000882156382268	0.000151481398975
1422	0.355322113277647	0.075862926066679	0.048213970342947	0.003551782105036	0.000771842151739	0.002688365460718	0.000228936231448
1423	0.354911071943599	0.060041659990386	0.06487421887518	0.004486460503125	0.000262778400897	0.001339528921647	0.000224323025156
1424	0.294958669742407	0.112985390234525	0.071943483275663	0.0030276816609	0.001345636293733	0.003099769319493	9.61168781237985E-05
1425	0.204323149378094	0.191039729501268	0.031699070160609	0.039155899046009	0.004105784325565	0.004649196956889	3.01895906291511E-05
1426	0.343935790725327	0.077553177434271	0.057207028669573	0.004227771171885	0.000528471396486	0.003236887303475	0.000561500858766
1427	0.296316337148803	0.120291363163371	0.064599375650364	0.008574401664932	0.001373569198751	0.002206035379813	0.000249739854318
1428	0.390414433949806	0.020864174363893	0.063266681956868	0.000514306763134	7.8767702461954E-05	0.001023980132005	7.18176110682522E-05
1429	0.383160766321533	0.050282100564201	0.050592101184202	0.003224006448013	6.2000124000248E-05	0.001736003472007	0.000558001116002
1430	0.330864085709849	0.036301174887428	0.105387272915481	0.00048845815434	0.000197324155064	0.000659903731691	0.00019408933285
1431	0.398233493763357	0.026035839238461	0.045689997099236	0.001829257463548	0.000153918103729	0.000603832560783	1.18398541329971E-05
1432	0.361885387811634	0.063192520775623	0.060985110803324	0.003462603878116	0.00060595567867	0.001731301939058	0.000389542936288
1433	0.331708631881584	0.073358639743043	0.078996428651648	0.000718761932571	0.000269535724714	0.000853529794928	0.000247074414321
1434	0.343977700621057	0.068707516259964	0.071054819306568	0.003765465303927	0.002102792312583	0.001564868697736	0.000293412880825
1435	0.339881656804734	0.07871137409599	0.050808678500986	0.01517422748192	0.001078238001315	0.003997370151216	0.000841551610782
1436	0.36385033682331	0.057381706030355	0.061358655953251	0.006411817222628	0.001136271406542	0.001055109163217	8.11622433244055E-05
1437	0.346098155768938	0.076245999085505	0.05833714372809	0.004153330285018	0.001638469745466	0.00297210791038	0.000838286846517
1438	0.347291092745638	0.066813590449954	0.06534435261708	0.00495867768595	0.001616161616162	0.000661157024793	0.002240587695133
1439	0.337767196314891	0.075630143367321	0.057476321101392	0.006573158739196	0.000996325241965	0.001953832617359	0.00015527146628
1440	0.374205649337924	0.053357968701884	0.051174379216707	0.001679684219367	0.000391926317852	0.001119789479578	5.5989473978892E-05
1441	0.35964924224888	0.043654089677428	0.080214049372966	0.001470568211217	0.000217861957217	0.00132078811563	0.000531038520717
1442	0.374135802469136	0.048765432098765	0.058333333333333	0.002376543209877	0.000648148148148	0.000895061728395	0.000308641975309
1443	0.354000339731612	0.07670654468684	0.050692809823097	0.005581305054721	0.000752262855202	0.00349438229513	0.000169865806013
1444	0.365842935813781	0.06103938173909	0.058551992225462	0.002209727428386	0.00065944745245	0.000937109537693	0.000289231338794
1445	0.358913813459268	0.064977230561646	0.058399392814977	0.005439365828976	0.000716815651881	0.001560128183505	0.00033732501265
1446	0.327285352010627	0.085647868614902	0.069043593768869	0.004498249003744	0.001328341987683	0.002294408887815	0.000875498128245
1447	0.366611531190926	0.053402646502836	0.063563327032136	0.004017013232514	0	0.000708884688091	0
1448	0.359084810394746	0.070051550031777	0.058329214038557	0.002118494456606	0.001200480192077	0.001694795565285	0.000494315373208
1449	0.340382797731569	0.073103733459357	0.060521030245747	0.010721880907372	0.001535916824197	0.003249054820416	0.00109286389414
1450	0.348341855368882	0.082191380569759	0.053060628195763	0.004353542731921	0.001314828341855	0.001840759678598	0.000584368151936
1451	0.363941794232823	0.059674261302955	0.053689035243859	0.008588465646137	0.000667497330011	0.003893734425062	0.00060074759701
1452	0.339091304978952	0.083611554652344	0.059370010161126	0.004064450573378	0.000725794745246	0.002177384235738	0
1453	0.322021484375	0.0948486328125	0.0672607421875	0.0040283203125	0.00152587890625	0.00140380859375	0.00030517578125
1454	0.191927765811839	0.13192712920031	0.103152288087937	0.002694988806247	0.001241392481618	0.002801090727753	0.000116712113656
1455	0.3590625	0.05640625	0.0657421875	0.0029296875	0.00109375	0.00265625	0.000234375
1456	0.36159634506853	0.045686643375437	0.077532921257726	0.000403117441548	0	0.000134372480516	0.000268744961032
1457	0.350630202140309	0.083281807372176	0.050225921521998	0.003043995243757	0.000808561236623	0.003709869203329	0.000237812128419
1458	0.340727023319616	0.059931412894376	0.074417009602195	0.002606310013717	0.000356652949246	0.00119341563786	0.000246913580247
1459	0.353325737847222	0.066243489583333	0.063774956597222	0.005750868055556	0.001030815972222	0.001302083333333	0.000406901041667
1460	0.33964906264289	0.063700274348423	0.068891937204694	0.002876848041457	0.000523929279073	0.001809937509526	0.000228623685414
1461	0.360084693668465	0.059217266580152	0.06550099036951	0.00157093094734	0.000136602691073	0.001844136329486	0.000956218837511
1462	0.379750800996796	0.049441082235671	0.053997864008544	0.002677109291563	0.000284798860805	0.001666073335707	0.000569597721609
1463	0.346815321180556	0.079318576388889	0.056098090277778	0.004828559027778	0.000813802083333	0.001681857638889	0.000759548611111
1464	0.348403939717574	0.077924132747914	0.05336023100352	0.006526640560104	0.001700882085361	0.002452434634706	0.000988884933349
1465	0.349949823799855	0.082545683679899	0.049686107027002	0.004900931176924	0.000700133025275	0.002403790053443	0.000980186235385
1466	0.308527562435292	0.085048357364713	0.082523168606853	0.001489861367137	0.000151511325472	0.001237342491351	0.000202015100629
1467	0.34729051291341	0.078981419181202	0.058640857098494	0.003778272346152	0.000983385953108	0.001656228973656	0.000465814398841
1468	0.315986570247934	0.099851497933884	0.070699896694215	0.003034607438017	0.000677944214876	0.001452737603306	6.45661157024793E-05
1469	0.364009334850385	0.066091405127524	0.049456435980699	0.004808610652028	0.000274065892084	0.002076256758216	0.000282370919117
1470	0.339011637712936	0.074886152808231	0.051948051948052	0.008770450328892	0.001349300050599	0.004385225164446	0.001180637544274
1471	0.356933072267711	0.05497953008188	0.072690459238163	0.003537735849057	0.000533997864009	0.000667497330011	8.8999644001424E-05
1472	0.336557855114914	0.079431148109608	0.060058324019476	0.006860137973561	0.001978391850053	0.002248172556879	0.000308320807801
1473	0.355169636917475	0.06508875739645	0.065018731837121	0.003081124610483	0.000875319491614	0.000980357830608	0.000175063898323
1474	0.360152995014002	0.052523734717574	0.066457209207021	0.006283723789359	0.000409808073219	0.002322245748241	0
1475	0.326588934613626	0.088515470202713	0.063747904282884	0.005486968449931	0.000571559213535	0.002019509221155	0.000304831580552
1476	0.381494014698648	0.044871125952207	0.039936792832546	0.007051176935347	0.000581386681773	0.002221195271388	0.000402498471997
1477	0.344590923389288	0.075810003145643	0.063370413795076	0.003946352483628	0.001172467042237	0.001915982727559	0.000857902713832
1478	0.361730717549046	0.068529965063155	0.050188121472722	0.003560870733674	0.000873421123354	0.002485890889546	0.000940607363612
1479	0.3101953125	0.1078125	0.06546875	0.0030859375	0.000859375	0.001875	0.0002734375
1480	0.349446795871389	0.068488403752382	0.060295537239177	0.008168114650627	0.000371277938665	0.001831637830747	0.000668300289597
1481	0.315440778799351	0.110803136830719	0.05908599242834	0.002433747971877	0.000574634937804	0.002670362358031	0.000304218496485
1482	0.314256656804734	0.096985946745562	0.062592455621302	0.010355029585799	0.001941568047337	0.002866124260355	0.000832100591716
1483	0.363649645700928	0.055007670392286	0.067718606180145	0.002849002849003	0.000730513551026	0.000803564906129	0.000438308130616
1484	0.299020491556998	0.116218977224926	0.063878372693949	0.006249624421609	0.001983053903011	0.004086292891052	0.000600925425155
1485	0.382502308402585	0.048399507540782	0.05440135426285	0.0013080947984	0.000615574022776	0.000923361034164	0.001692828562635
1486	0.364524040908881	0.056550511361007	0.062705354250544	0.002313850710352	4.62770142070434E-05	0.001064371326762	4.62770142070434E-05
1487	0.326404635928445	0.079805996472663	0.070042831947594	0.003779289493575	0.001259763164525	0.005605946082137	0.000125976316453
1488	0.263469579472821	0.088903829505056	0.090501759104054	0.002016983182597	0.000133544548619	0.001086776326696	6.44697820921365E-05
1489	0.374609375	0.04375	0.0606640625	0.0067578125	0.0008203125	0.00203125	0.0003515625
1490	0.343002958579882	0.073402366863905	0.03405325443787	0.01491124260355	0.001390532544379	0.002144970414201	0
1491	0.363423517169615	0.066077003121748	0.052520522603769	0.004133425829576	0.000317955833044	0.001936640073997	0.000260145681582
1492	0.371400757166036	0.058885884261763	0.052979989183342	0.001492698756084	0.000432666306111	0.001622498647918	0.000605732828556
1493	0.354459430831156	0.070069204152249	0.057305275051197	0.005384506743874	0.00112986371019	0.002789351034531	0.000194195325189
1494	0.362406939416707	0.063178744621269	0.063793456731098	0.001161122874121	0.000478109418756	0.000409808073219	0.000273205382146
1495	0.336828497558173	0.071962079862109	0.067868428612468	0.009264579143924	0.001795461074404	0.001436368859523	0.000502729100833
1496	0.376632470851861	0.051538811666258	0.058121214243199	0.002766009593502	0.000805293932285	0.000805293932285	0.000875319491614
1497	0.363833815994654	0.063265760748496	0.056861216306527	0.00206059255959	0.000445533526398	0.001615059033192	0.000835375361996
1498	0.392351653047054	0.030960138154498	0.059196353860671	0.006053160996279	0.000498495611458	0.000801153661272	0.000213640976339
1499	0.350951036283233	0.067291810964889	0.064521285097768	0.003676274708296	0.000532793435985	0.00175821833875	0.000266396717992
1500	0.372132989622579	0.052878577566264	0.061867935752528	0.001057571551325	0.000264392887831	0.000528785775663	6.60982219578293E-05
1501	0.361697384066587	0.049123067776457	0.070228894173603	0.004310344827586	0.001263376932224	0.001263376932224	0.000371581450654
1502	0.378031545027983	0.048617785064164	0.055910452823789	0.0055966985132	0.000565323082141	0.000904516931426	0.000508790773927
1503	0.330717770735878	0.090287208892913	0.064030984356924	0.003923343896182	0.000804788491525	0.00181077410593	0.000402394245762
1504	0.313195266272189	0.101952662721894	0.06189349112426	0.008934911242604	0.002366863905325	0.002130177514793	0.000650887573964
1505	0.349392361111111	0.068672839506173	0.061487268518519	0.007908950617284	0.000337577160494	0.002121913580247	0.000289351851852
1506	0.34264625264312	0.075319132273475	0.057580859895058	0.011590570913932	0.001566293366748	0.001899130707181	0.000274101339181
1507	0.337190082644628	0.080082644628099	0.057933884297521	0.006280991735537	0.002314049586777	0.004710743801653	0.000165289256198
1508	0.365190249702735	0.062871581450654	0.041840071343639	0.01376709274673	0.001597800237812	0.00399450059453	0.000297265160523
1509	0.370458448936451	0.05786761791518	0.057471264367816	0.001453296340336	0.000396353547364	0.001321178491214	0.000396353547364
1510	0.373539079620161	0.054830168005844	0.055012783053324	0.003652300949598	0.0004565376187	0.001095690284879	0
1511	0.310246755327672	0.111280243550713	0.058404101906746	0.00765101746515	0.000801153661272	0.002964268546707	0.000520749879827
1512	0.357580553526499	0.072498173849525	0.050178556935314	0.004321889457025	0.001521792062333	0.004098693287882	0.000811622433244
1513	0.354528588294822	0.066621689998313	0.060887164783269	0.006240512734019	0.000168662506325	0.000674650025299	0.00033732501265
1514	0.363814697449826	0.06166691816307	0.05809566923193	0.0034706503697	0.000603591368643	0.001659876263769	0.000603591368643
1515	0.34582756232687	0.069468490304709	0.071026662049862	0.000952216066482	0.000302977839335	0.000779085872576	0.000432825484765
1516	0.354657202216066	0.055315096952909	0.072281855955679	0.004934210526316	0.001038781163435	0.001428324099723	0.000649238227147
1517	0.333621683967705	0.087274125336409	0.062379853902345	0.004709727028066	0.001249519415609	0.001057285659362	0.00076893502499
1518	0.348528015194682	0.07699612827818	0.055372927167799	0.004236978595953	0.001022718971437	0.001680181167361	0.000730513551026
1519	0.34552001953125	0.0694580078125	0.07220458984375	0.00140380859375	0.00030517578125	0.00128173828125	0.00030517578125
1520	0.35809053069719	0.069784079084287	0.049492715920916	0.006893860561915	0.00084547346514	0.003511966701353	0.000130072840791
1521	0.353316326530612	0.070711096938776	0.057397959183674	0.006616709183673	0.000797193877551	0.001514668367347	0.00015943877551
1522	0.373294874106123	0.058470043867556	0.051799771648338	0.003906015263506	0.000781203052701	0.00066101796767	0.000120185085031
1523	0.347215934812132	0.077863286555002	0.057605251244907	0.004187415119964	0.000905387052965	0.00181077410593	0
1524	0.357641723356009	0.066485260770975	0.057687074829932	0.002448979591837	0.000453514739229	0.003809523809524	0
1525	0.326374554325389	0.091339838618878	0.065115406267592	0.003987614937136	0.001829611559392	0.000844436104335	0.00075060987052
1526	0.368204639889197	0.04284972299169	0.067347645429363	0.006795360110803	0.001125346260388	0.001861149584488	0.000302977839335
1527	0.365650969529086	0.064789165897199	0.049938442597722	0.003000923361034	0.000461680517082	0.002462296091105	0.001000307787011
1528	0.360664819944598	0.066260387811634	0.056620498614959	0.003102493074792	0.000886426592798	0.000775623268698	0
1529	0.345303073829359	0.070525711002586	0.068442976156277	0.003447285262856	7.18184429761563E-05	0.00186727951738	0.000215455328928
1530	0.372566772295156	0.059755545495699	0.048325033952015	0.001018560434586	0.000565866908103	0.004753282028067	0.000679040289724
1531	0.327027314273568	0.096928472738867	0.061855670103093	0.002338186842385	0.00063768732065	0.001594218301626	0.000318843660325
1532	0.3272343705627	0.090307923242322	0.057081423181468	0.007951641040204	0.00146050549718	0.002880441397217	0.000162278388576
1533	0.348171621145818	0.071173482219204	0.065238167094211	0.002615562597455	0.000402394245762	0.001961671948091	0.000201197122881
1534	0.358994439658548	0.046988801002428	0.075730284282246	0.003602474743519	0.001331349361735	0.000939776020049	0.00031325867335
1535	0.313248439871817	0.091963231573621	0.074337999662675	0.004638218923933	0.000843312531624	0.003499747006241	0.000126496879744
1536	0.363389003565397	0.055545130418465	0.065115406267592	0.002627134546819	0.000656783636705	0.001829611559392	0
1537	0.364142351155338	0.052833530106257	0.060254680384551	0.012776184854107	0.001222803170855	0.001222803170855	8.4331253162422E-05
1538	0.361107266435986	0.049965397923875	0.072664359861592	0.002629757785467	0.000968858131488	0.001799307958478	0.000138408304498
1539	0.355981287591891	0.059144575629316	0.070171530407663	0.002951659612386	0.000111383381599	0.001670750723992	0.000167075072399
1540	0.332176155524697	0.069976195199365	0.075481055346162	0.00153739337433	0.001339020035707	0.001586986708986	0.000247966673279
1541	0.358244170096022	0.059753086419753	0.065788751714678	0.002085048010974	0.000438957475995	0.001042524005487	0.000164609053498
1542	0.327755177514793	0.077107988165681	0.074611686390533	0.008690828402367	0.000924556213018	0.000924556213018	0.000184911242604
1543	0.352804111206869	0.069232979029015	0.061859618883463	0.004500622426506	0.001181014395608	0.002170512943279	0.000383031695873
1544	0.361233949597741	0.047578453833449	0.069636102083222	0.004795140923864	0.000905748841174	0.001331983589962	5.32793435984869E-05
1545	0.3465625	0.04875	0.079375	0.00421875	0.000625	0.00328125	0
1546	0.35824055733898	0.065091182296291	0.059558773307834	0.004712792842019	0.000546410764292	0.002595451130387	6.83013455365071E-05
1547	0.352422409406976	0.069930465260897	0.061224489795918	0.00531403697213	0.001922098479281	0.00163943693821	0.000113064616428
1548	0.301784138809921	0.132536025879816	0.045583766297422	0.003700617586511	0.000563670228409	0.001568473679051	0.000686207234585
1549	0.32563915266618	0.091716581446311	0.056625273922571	0.009320672023375	0.001577794010226	0.005054784514244	0
1550	0.349240089276225	0.079179508980763	0.048570517589542	0.009140184929323	0.001913061961951	0.001275374641301	0.000212562440217
1551	0.363378099173554	0.053331611570248	0.071668388429752	0.001936983471074	0.00025826446281	0.000645661157025	0.000129132231405
1552	0.33628892733564	0.079314446366782	0.064392301038062	0.003406141868512	0.000324394463668	0.001946366782007	0
1553	0.317842890149128	0.108118042428061	0.062224322621298	0.002415458937198	0.000105019953791	0.000787649653434	0.000682629699643
1554	0.37117658097204	0.062066053668606	0.051229123662976	0.002298742728467	0.000469131169075	0.002111090260837	0.000609870519797
1555	0.346965020576132	0.070730452674897	0.066358024691358	0.004029492455418	0.001457475994513	0.000685871056241	0.00017146776406
1556	0.371441169060217	0.052343159486017	0.059019904258	0.005353993449232	0.000440917107584	0.001637692113883	6.29881582262535E-05
1557	0.342585829072316	0.0751562373184	0.059004950896843	0.004869734599464	0.000811622433244	0.00202905608311	0.000649297946595
1558	0.3382871334722	0.067857715109758	0.074627463547508	0.002603749399135	0.0004406345137	0.000881269027399	4.00576830636116E-05
1559	0.358571868267159	0.052554632194521	0.074176669744537	0.00415512465374	0.001154201292705	0.000846414281317	0.000153893505694
1560	0.344104921579232	0.08098972417523	0.055705786911844	0.003380205516495	0.000405624661979	0.000676041103299	0.001487290427258
1561	0.365377229080933	0.057832647462277	0.055582990397805	0.004170096021948	0.000932784636488	0.003127572016461	0.000658436213992
1562	0.3521728515625	0.072265625	0.05645751953125	0.0048828125	0.00054931640625	0.0020751953125	0.00054931640625
1563	0.337336592624083	0.07407801041556	0.070677011372091	0.005420342225529	0.001594218301626	0.001169093421192	0.000106281220108
1564	0.348829201101928	0.068526170798898	0.069674012855831	0.001951331496786	0.000631313131313	0.001090449954086	0.000459136822773
1565	0.364737426035503	0.056397928994083	0.062777366863905	0.003883136094675	0.00101701183432	0.000647189349112	9.24556213017752E-05
1566	0.374960144542459	0.047188861728133	0.060261451801467	0.004038686364119	0.001062812201084	0.001275374641301	0.000318843660325
1567	0.3422783933518	0.07141620498615	0.062240304709141	0.006492382271468	0.000995498614958	0.001471606648199	8.65650969529086E-05
1568	0.33721923828125	0.09320068359375	0.05352783203125	0.0015869140625	0.0010986328125	0.0018310546875	0.000244140625
1569	0.350712174146735	0.059056705186778	0.070142434829347	0.006315506584252	0.001612469766192	0.002620263370062	0
1570	0.2786865234375	0.1043701171875	0.09698486328125	0.00067138671875	6.103515625E-05	0.0006103515625	0.0001220703125
1571	0.367284514243974	0.068708911614317	0.048529948867787	0.003469685902118	0.00068480642805	0.001826150474799	0.00063915266618
1572	0.315325738697045	0.08001067995728	0.073335706657173	0.00934496262015	0.004805980776077	0.000889996440014	0
1573	0.344769924452805	0.088178207769715	0.048224790229628	0.003642987249545	0.00134372480516	0.002508286302965	0.00020902385858
1574	0.282600308641975	0.094907407407407	0.099537037037037	0.000385802469136	0.000192901234568	0	0.000192901234568
1575	0.371974103959467	0.060048789641584	0.052308125351848	0.001782698442485	0.001172827922687	0.001032088571965	0
1576	0.364439058171745	0.053670360110803	0.058518005540166	0.005540166204986	0.000346260387812	0.003462603878116	0
1577	0.324281801759804	0.097255404696696	0.063399568789698	0.00332148476196	0.001281976574792	0.00110716158732	0
1578	0.311979708636837	0.106724765868887	0.059638397502602	0.006828824141519	0.000650364203954	0.001755983350676	0.000650364203954
1579	0.3562655749377	0.058917764328943	0.070843716625134	0.004271982912068	0.00062299750801	0.00062299750801	0
1580	0.375	0.042777777777778	0.063472222222222	0.006597222222222	0.000763888888889	0.001875	0.000138888888889
1581	0.374013605442177	0.047301587301587	0.046462585034014	0.013582766439909	0.002131519274376	0.002766439909297	9.0702947845805E-05
1582	0.349632434840722	0.069280463354867	0.062875918912898	0.00618177767877	0.001447983960793	0.002394742704389	5.56916907997327E-05
1583	0.358263888888889	0.048611111111111	0.0725	0.004444444444444	0.002013888888889	0.001527777777778	0.000138888888889
1584	0.349288735101884	0.088139177239523	0.046424452133795	0.001730103806228	0.000576701268743	0.002979623221838	0.000961168781238
1585	0.344671201814059	0.066303854875284	0.076734693877551	0.000544217687075	9.0702947845805E-05	0.000634920634921	0
1586	0.362309968370574	0.056422813998572	0.063666972757882	0.004183246607489	0.001224364860729	0.001224364860729	0
1587	0.366078165082239	0.058598662039133	0.05804536995121	0.003671847492581	0.001056284895126	0.001156883456567	0.000452693526483
1588	0.362333867471015	0.068526722594024	0.050617400320483	0.003958902818362	0.001131115090961	0.002167970591008	0
1589	0.349704142011834	0.072899408284024	0.056153846153846	0.005976331360947	0.00112426035503	0.002189349112426	0.000591715976331
1590	0.349792060491493	0.079395085066163	0.061625708884688	0.000302457466919	0.000151228733459	0.000302457466919	0.000226843100189
1591	0.310650887573965	0.102810650887574	0.05833949704142	0.011556952662722	0.002496301775148	0.003513313609467	0.000184911242604
1592	0.363417916186082	0.070742022299116	0.0460399846213	0.002979623221838	0.000192233756248	0.003460207612457	0.000288350634371
1593	0.309422222222222	0.090844444444444	0.077377777777778	0.004266666666667	0.001288888888889	0.002311111111111	0
1594	0.26870158399815	0.12556364897676	0.045785639958377	0.030523759972251	0.001271823332177	0.01491501907735	0.000346860908776
1595	0.350834197379583	0.062305589593741	0.052408332547837	0.011499670091432	0.002262230181921	0.005090017909322	9.42595909133754E-05
1596	0.361980086152108	0.062495586469882	0.05847044700233	0.004590071322647	0.002754042793588	0.000918014264529	0.000141232963774
1597	0.250800973984365	0.105429535648682	0.114827630398565	0.001751463112478	0.001025246699987	0.001067965312487	0
1598	0.338195475587387	0.070835880862958	0.073106821556468	0.002445628439165	0.000524063236964	0.000698750982619	0.000174687745655
1599	0.365245954174011	0.067296907546868	0.053517064572985	0.002804037814453	0.000200288415318	0.000761095978209	0.000120173049191
1600	0.352800734618916	0.070743801652893	0.054398530762167	0.010174471992654	0.000514233241506	0.001763085399449	0.000293847566575
1601	0.371868512110727	0.044844290657439	0.064083044982699	0.003460207612457	0.000207612456747	0.001764705882353	0.000449826989619
1602	0.360128	0.063488	0.05856	0.003008	0.000384	0.00256	0.000448
1603	0.372032486463973	0.04789670970429	0.062161599333611	0.002915451895044	0.000208246563932	0.001457725947522	0.000312369845898
1604	0.28606671966229	0.141498314190949	0.0572078616266	0.004440667744853	0.00035634988076	0.001946218579535	0
1605	0.255225	0.11825	0.092525	0.00295	0.000625	0.0012	5E-05
1606	0.356000892325996	0.069712968471148	0.060901249256395	0.004015466983938	0.0014500297442	0.000780785246877	7.4360499702558E-05
1607	0.330078125	0.082790798611111	0.068142361111111	0.00390625	0.001410590277778	0.002170138888889	0.000542534722222
1608	0.367327004670187	0.053875034339611	0.059766185403376	0.005311193187021	0.001037819358383	0.001617777235127	0.000244192790208
1609	0.333383742911153	0.093837429111531	0.052098298676749	0.006729678638941	0.001739130434783	0.002646502835539	0.000680529300567
1610	0.345069938875026	0.067741123142785	0.070625672489183	0.005357020214739	0.002014605892722	0.000961516448799	0.000343398731714
1611	0.309968138370505	0.089282588144673	0.081089597703162	0.003326214068135	0.00038514057631	0.001575575084906	0.000420153355975
1612	0.358851084812623	0.066937869822485	0.061102892833662	0.002712031558185	0.000493096646943	0.001232741617357	0.000616370808679
1613	0.34396449704142	0.082840236686391	0.056153846153846	0.003846153846154	0.00094674556213	0.002662721893491	0.000236686390533
1614	0.365510910246451	0.060659557940823	0.056069486618177	0.002965892239249	0.000776781300756	0.002895275757362	0.000211849445661
1615	0.364499634769905	0.051051051051051	0.056651245840435	0.008684360035711	0.000243486729973	0.004220436652869	8.11622433244055E-05
1616	0.346772941359143	0.071528388799752	0.059831271673309	0.008488173489985	0.001138657419388	0.003985300967859	0.000672843020548
1617	0.322798295454545	0.086550878099174	0.07447701446281	0.001840134297521	0.000710227272727	0.002098398760331	0.000161415289256
1618	0.337901773450139	0.074753517902384	0.06718354140594	0.00714263911358	0.001770397729007	0.001709349531455	0.001312536247367
1619	0.36539780521262	0.064128943758573	0.055298353909465	0.003600823045267	0.001371742112483	0.000857338820302	0.000342935528121
1620	0.31725	0.0979	0.06765	0.007225	0.00155	0.001525	0.000225
1621	0.360884644835818	0.071753524616008	0.055492995811	0.001756677627134	0.000360344128643	0.000810774289446	0.000495473176884
1622	0.358087821354851	0.067461062112967	0.058313004316007	0.004362919872396	0.001219741039595	0.001454306624132	0.00037530493526
1623	0.369732414677135	0.055479891043102	0.055279602627784	0.005928537093415	0.001121615125781	0.00188271110399	0
1624	0.285062089116143	0.105460189919649	0.080168005843682	0.003241417092768	0.00068480642805	0.004565376186998	9.13075237399562E-05
1625	0.331382662170204	0.088325729022019	0.056139654830391	0.010315413608411	0.002678040071414	0.002231700059512	0.000297560007935
1626	0.364124050434646	0.055074790508262	0.064942438718772	0.006206437465737	0.000509045344193	0.001155141357976	0.000234944005012
1627	0.33314791740833	0.079498932004272	0.073936454254183	0.001757742969028	0.000667497330011	0.000734247063012	0.000200249199003
1628	0.357889979338843	0.072540030991736	0.053686725206612	0.002582644628099	0.000484245867769	0.002776342975207	6.45661157024793E-05
1629	0.325224632916941	0.093578785886478	0.066549784498503	0.00109577032654	0.000292205420411	0.000657462195924	0.000146102710205
1630	0.308369132032503	0.095077894518917	0.075979504166451	0.004140572434139	0.000776357331401	0.00253610061591	0.000103514310853
1631	0.333413838908344	0.075473976572878	0.059292355995653	0.007728535201063	0.002777442337882	0.003743509238015	0.000483033450066
1632	0.349295910493827	0.056905864197531	0.074315200617284	0.004002700617284	0.000434027777778	0.000675154320988	0.001736111111111
1633	0.371953032104637	0.061459571938169	0.046447681331748	0.004458977407848	0.00089179548157	0.00185790725327	0.000148632580262
1634	0.339678762641285	0.073170731707317	0.066032123735872	0.00639500297442	0.001041046995836	0.000446162998215	0.00029744199881
1635	0.376921363332591	0.057696591668523	0.05212742258855	0	0	0	0
1636	0.323048930026502	0.091333412444128	0.064237965270361	0.008662632016139	0.001621771290693	0.001819548277362	0.000118666192002
1637	0.342708333333333	0.074305555555556	0.061944444444444	0.006597222222222	0.000972222222222	0.002083333333333	0.000277777777778
1638	0.360625	0.068046875	0.0553515625	0.0013671875	0.000546875	0.0021484375	0.0005859375
1639	0.297228594457189	0.104842209684419	0.084816169632339	0.001426002852006	0.000806001612003	0.000930001860004	0.000186000372001
1640	0.385041551246537	0.04923964045452	0.049296172762734	0.001017581547855	0	0.00231782463678	0
1641	0.372236992761358	0.053387412913117	0.058937685575113	0.004987482776689	0.000776261910769	0.001591336917076	0.000155252382154
1642	0.349792060491493	0.074782608695652	0.055652173913044	0.00703213610586	0.001436672967864	0.001285444234405	0
1643	0.311755881132497	0.112579399278624	0.057646270228861	0.004596380350474	0.001340610935555	0.002872737719046	0
1644	0.348662073385675	0.074987982695081	0.059886236180099	0.005167441115206	0.000560807562891	0.001642365005608	8.01153661272232E-05
1645	0.374713623528158	0.056316266183601	0.050189141669775	0.005594331077841	0.001438542277159	0.001331983589962	5.32793435984869E-05
1646	0.357539026629936	0.058732782369146	0.059467401285583	0.011019283746557	0.00139577594123	0.003011937557392	0.000110192837466
1647	0.354478153578168	0.067208593409784	0.059188561474815	0.005298301640296	0.001778197125853	0.002649150820148	0.000145158949049
1648	0.322407786405037	0.070740052180162	0.091690231061257	0.001905981971285	0.000249964848693	0.000406192879126	9.37368182599322E-05
1649	0.360101437024514	0.066779374471682	0.058205530733003	0.001328341987683	0.00036227508755	0.002898200700399	0
1650	0.354079918182482	0.067572503469939	0.058952443567828	0.004456132661261	0.000438308130616	0.003944773175542	0.000146102710205
1651	0.362992183505004	0.055738183943312	0.055299875812696	0.006939878734751	0.001022718971437	0.005698005698006	0.000438308130616
1652	0.349767525437434	0.068978684216437	0.060982457716583	0.007659306843961	0.001190449450821	0.002470744143213	0.000224613103928
1653	0.347515581717451	0.077086218836565	0.062067174515235	0.00476108033241	0.001211911357341	0.0007358033241	0.000259695290859
1654	0.361065088757397	0.067337278106509	0.056272189349112	0.001301775147929	0.000710059171598	0.000710059171598	0
1655	0.352764993790635	0.0664767331434	0.062531959967857	0.002995105559208	0.000511359485718	0.003068156914311	0
1656	0.345398335315101	0.076432818073722	0.057645659928656	0.006944114149822	0.001712247324614	0.002330558858502	0.001141498216409
1657	0.38525390625	0.03790283203125	0.06231689453125	0.0032958984375	0.0006103515625	0.00048828125	0
1658	0.378649376417234	0.048929988662132	0.055484693877551	0.002444727891156	0.000637755102041	0.001665249433107	0
1659	0.371359589557869	0.053065741159901	0.053468135405664	0.00533172375635	0.000855087772245	0.002766460439616	0
1660	0.377861793740811	0.059388783868935	0.04773156899811	0.004200798151649	0.000525099768956	0.001102709514808	5.25099768956102E-05
1661	0.353896296296296	0.074607407407407	0.053175308641975	0.004207407407407	0.001402469135802	0.002903703703704	0.000237037037037
1662	0.357659902693723	0.071120604406471	0.052529567659507	0.006091531189431	0.000751552549345	0.001977769866698	0.00019777698667
1663	0.374311436822053	0.058894901599165	0.052391467883229	0.002402387827902	0.000533863961756	0.001286126816957	0.000145599262297
1664	0.361394557823129	0.064661281179138	0.046768707482993	0.009247448979592	0.001133786848073	0.004003684807256	0.000956632653061
1665	0.307201008744278	0.100079493434939	0.066034374057729	0.011485430772183	0.002302568460294	0.002521860694608	0.000109646117157
1666	0.370982552800735	0.043273645546373	0.0616391184573	0.009986225895317	0.000746097337006	0.001147842056933	0
1667	0.37648393194707	0.047788279773157	0.059962192816635	0.001361058601134	0.000453686200378	0.000453686200378	0
1668	0.368366481289471	0.046847016683948	0.070223395230465	0.001131115090961	0.00028277877274	0.000471297954567	0.00056555754548
1669	0.329491374182035	0.090348007138608	0.063615407495538	0.003680844735277	0.001078227245687	0.001784651992861	0.000148720999405
1670	0.317117585848075	0.08721383975026	0.072905827263267	0.005463059313215	0.001951092611863	0.002211238293444	0
1671	0.377561444624722	0.05522504657172	0.054924583859143	0.000300462712577	0.000180277627546	6.00925425154738E-05	0.000360555255093
1672	0.34119816098392	0.08336250554272	0.048122476603888	0.009708511283811	0.000723470792784	0.005064295549488	0.000606781955238
1673	0.362687798056581	0.054322492739073	0.061242783893291	0.010362508515902	0.001541826526588	0.002366524436158	0
1674	0.377190426638918	0.058355879292404	0.047408949011446	0.002788761706556	0.000332986472425	0.002206035379813	0
1675	0.356009070294785	0.062892374580686	0.068383276175484	0.003654354303705	0.000824572253144	0.001068195873391	7.49611139221529E-05
1676	0.372894375857339	0.056680384087792	0.05679012345679	0.002249657064472	0.000932784636488	0.00082304526749	0.000164609053498
1677	0.354000349629975	0.069984266651128	0.06036944234019	0.005127906299167	0.00104888992483	0.001573334887244	0.000174814987472
1678	0.357286340394449	0.064645726807889	0.056291088385683	0.003834915997078	0.001232651570489	0.003424032140248	0.0004565376187
1679	0.364566113425467	0.062906389825652	0.058674425268355	0.001917608940025	0.000661244462078	0.001895567457956	0.000440829641385
1680	0.345655976676385	0.072353186172428	0.063440233236152	0.005864223240317	0.001466055810079	0.002465639316951	0.000133277800916
1681	0.347456	0.066368	0.073408	0.002624	0.000128	0.001216	0
1682	0.358432674412756	0.060610633267944	0.062522005935315	0.005784417282833	0.001408379860168	0.002213168351693	0.000150897842161
1683	0.364043209876543	0.065586419753086	0.055185185185185	0.002746913580247	0.000802469135802	0.00141975308642	0.000987654320988
1684	0.365360157243612	0.067522256908313	0.049138628743207	0.004046710602382	0.00023124060585	0.002428026361429	0.000346860908776
1685	0.352272727272727	0.072443181818182	0.059142561983471	0.004777892561983	0.000645661157025	0.001162190082645	0.00025826446281
1686	0.346938775510204	0.075963718820862	0.05796485260771	0.004039115646259	0.000673185941043	0.003897392290249	0.000248015873016
1687	0.300718512256974	0.106780582055307	0.071579519381717	0.003351044559836	0.000845308537616	0.000996256490762	0.000241516725033
1688	0.344948498794653	0.064796551976039	0.066622835853605	0.010592446489882	0.000438308130616	0.00248374607349	0.000146102710205
1689	0.371630232330164	0.060484266248407	0.05519066758161	0.002254680913636	0.000588177629644	0.000980296049407	0.000294088814822
1690	0.341157319890779	0.088374291115312	0.056658265070363	0.002257929006511	0.000735139676539	0.002257929006511	0.000525099768956
1691	0.35568418314256	0.0625	0.059183142559834	0.005332986472425	0.000910509885536	0.004292403746098	0.000520291363163
1692	0.347005407611468	0.065707580859096	0.065197428833793	0.003264972961943	0.000816243240486	0.004081216202428	0.000204060810121
1693	0.376543209876543	0.050325788751715	0.057355967078189	0.003772290809328	0.000943072702332	0.001371742112483	0.000600137174211
1694	0.359462809917355	0.065433884297521	0.059917355371901	0.004814049586777	0.000723140495868	0.001735537190083	0.000330578512397
1695	0.347397652960674	0.080623488309594	0.056018394099555	0.00367284780077	0.001373585356386	0.002030517483353	0.000179163307355
1696	0.343933906745134	0.075373472159348	0.062132186509733	0.002489814395654	0	0.000452693526483	0
1697	0.348464541693374	0.075170444612785	0.061826233902453	0.002330866499621	0.001340248237282	0.000757531612377	0.000407901637434
1698	0.336038781163435	0.080914127423823	0.069224376731302	0.004764542936288	0.001440443213296	0.000803324099723	0.000193905817175
1699	0.351866666666667	0.070355555555556	0.062088888888889	0.002444444444444	0.000755555555556	0.000666666666667	0.001066666666667
1700	0.291955017301038	0.138786764705882	0.050767733564014	0.005514705882353	0.000216262975779	0.000756920415225	0.000216262975779
1701	0.337616771194246	0.07565457655366	0.067365466426911	0.007148809262752	0.001491162668304	0.002456032630148	0.00078943905969
1702	0.36458145544138	0.064479298119103	0.054864491316628	0.004026200348537	0.000961480680248	0.001261943392825	0.00132203593534
1703	0.354440789473684	0.073537049861496	0.05444944598338	0.008093836565097	0.000432825484765	0.001125346260388	0.000259695290859
1704	0.36865189289012	0.0479378270237	0.064327485380117	0.006386580486303	0.000384733764235	0.002231455832564	0.000461680517082
1705	0.29171875	0.10640625	0.0775	0.00125	0.000625	0.000859375	0.0006640625
1706	0.303576740035693	0.1293500892326	0.049040749553837	0.004312908982748	0.000334622248662	0.001487209994051	0
1707	0.351598625974369	0.069659135949267	0.06159994715286	0.006638921918351	0.000660589245607	0.001552384727177	0.000264235698243
1708	0.350680689336202	0.055681795330692	0.055762231293611	0.009370789680066	0.000241307888757	0.002513623841219	0.000241307888757
1709	0.317266089778258	0.113338290968091	0.052900216333153	0.003988642509465	0.000507030827474	0.002332341806382	3.3802055164954E-05
1710	0.283319450229071	0.112661391087047	0.072365680966264	0.011661807580175	0.001457725947522	0.003436068304873	0.000520616409829
1711	0.340051020408163	0.088061224489796	0.048979591836735	0.005816326530612	0.001122448979592	0.003826530612245	0
1712	0.32449494949495	0.080463728191001	0.074093204775023	0.006772268135905	0.001779155188246	0.002353076216713	0.000114784205693
1713	0.301879857172863	0.096565847511027	0.078134845620668	0.003045578659945	0.00084015963033	0.002100399075824	0.000157529930687
1714	0.365363321799308	0.060346020761246	0.058961937716263	0.00318339100346	0.000346020761246	0.002525951557093	0
1715	0.340032	0.077952	0.06816	0.002112	0.000448	0.001216	0.000128
1716	0.364246913580247	0.062617283950617	0.053649382716049	0.007565432098765	0.000434567901235	0.002271604938272	0.000395061728395
1717	0.366156361474435	0.045853151010702	0.06807372175981	0.003641498216409	0.001486325802616	0.001783590963139	0
1718	0.35268372956129	0.069570393193516	0.0513987605476	0.007282658170232	0.000875319491614	0.005461993627674	3.50127796645776E-05
1719	0.384912694279214	0.028206463638606	0.065540966530523	0.001836572462378	0.000438584468628	0.001370576464461	0
1720	0.202989919166068	0.143597266002934	0.093536406479199	0.007896133079492	0.004494241752754	0.002371960925065	0.000187260073031
1721	0.38911972914743	0.028547245306248	0.065712526931364	0.002770083102493	0.000384733764235	0.001154201292705	0.000153893505694
1722	0.375304935259899	0.061925314317883	0.046537811972227	0.003237005066617	0.000140739350722	0.001595045974855	9.38262338149747E-05
1723	0.340291728535243	0.063236963926981	0.063149620054153	0.013625644161062	0.000960782601101	0.002445628439165	0.000436719364137
1724	0.343829719387755	0.071747448979592	0.06640625	0.002471301020408	0.000637755102041	0.001992984693878	0
1725	0.353085319670305	0.080363109824014	0.054410781911339	0.002561817776788	0.001225217197594	0.000779683671196	0.000334150144798
1726	0.319035021415974	0.083270345175107	0.073255228017133	0.007369614512472	0.001322751322751	0.002960443436634	0.000629881582263
1727	0.32612862713993	0.091479939189636	0.065899927291956	0.003635402207681	0.002115143102651	0.001850750214819	0.000396589331747
1728	0.367423154266016	0.056018385521402	0.05960930767021	0.003662740591784	0.00093363975869	0.002082734846309	0.000143636885952
1729	0.384573002754821	0.045399449035813	0.053921028466483	0.00415059687787	0.000771349862259	0.001689623507805	0.000367309458219
1730	0.344340355054086	0.086123906630092	0.054137984576368	0.003105429325604	0.000517571554267	0.001138657419388	0
1731	0.358782454380618	0.062574746344663	0.062111801242236	0.004899502334015	0.000925890204853	0.001234520273138	0.000308630068284
1732	0.344714506172839	0.07088048696845	0.065479252400549	0.005379801097394	0.002036179698217	0.002486282578875	0.00017146776406
1733	0.343624691358025	0.0816	0.062854320987654	0.00242962962963	0.001224691358025	0.000750617283951	0.000395061728395
1734	0.343283159800815	0.067790855590765	0.074383205070168	0.002914214576732	0.001018560434586	0.001160027161612	0.000226346763241
1735	0.362913631633715	0.063225806451613	0.061893860561915	0.001498439125911	0.000790842872008	0.001040582726327	4.16233090530697E-05
1736	0.351057429774631	0.06182609098061	0.072377250219816	0.002360127724559	0.001480864454625	0.001619695497247	0.000647878198899
1737	0.35469002777693	0.071334818839474	0.06034614328012	0.00357131955679	0.000366289185312	0.001953542321663	6.10481975519673E-05
1738	0.295932615647944	0.106842034142606	0.077473987658214	0.004639430656277	0.001621548578893	0.001126075402009	0
1739	0.356334547346514	0.088449531737773	0.036420395421436	0.005202913631634	0.000325182101977	0.002536420395421	6.50364203954214E-05
1740	0.3734345463138	0.054022920604915	0.055647448015123	0.004962192816635	0.00109286389414	0.001890359168242	0.00023629489603
1741	0.365735923228119	0.062897444791305	0.054832928662273	0.004306856283963	0.000982772574864	0.002052260376922	0
1742	0.367884898130645	0.058076034446545	0.053770216341105	0.003308128544423	0.000630119722747	0.003570678428901	0
1743	0.278108268887567	0.118753718024985	0.075438726948245	0.010559190957763	0.002119274241523	0.002193634741225	7.4360499702558E-05
1744	0.357220821257857	0.057096616357409	0.073280891264255	0.002672287252061	0.000489292032067	0.000564567729309	7.52756972411457E-05
1745	0.3549088274363	0.070643642072214	0.052409129332206	0.004709576138148	0.000845308537616	0.004347301050598	0
1746	0.189596023244416	0.156129664636281	0.097365166048216	0.003453989591356	0.000326728745128	0.00140026605055	0
1747	0.378086419753086	0.046923225308642	0.057918595679012	0.00487075617284	0.000385802469136	0.001687885802469	0.000530478395062
1748	0.324002163331531	0.089799891833424	0.0714548404543	0.003893996755003	0.001103299080584	0.001081665765279	0.000562466197945
1749	0.35182076446281	0.071055010330579	0.059562241735537	0.006069214876033	0.001194473140496	0.001614152892562	0.000355113636364
1750	0.341525682060661	0.079103795153178	0.065310166133211	0.002171925011431	0.001181222374638	0.002133821063862	7.62078951379363E-05
1751	0.372114843310189	0.026083693000563	0.07355976731094	0.003190091949709	0.00056295740289	0.00056295740289	0
1752	0.335277955512063	0.090970680115925	0.053069366555008	0.008016861756182	0.000526929880688	0.002785200797922	3.76378486205729E-05
1753	0.372453598913536	0.046627433227705	0.067224988682662	0.002376641014034	0.000792213671345	0.001131733816206	0
1754	0.370884194405657	0.061573802981848	0.052114769604973	0.002117021755777	0.001126075402009	0.002252150804018	9.00860321607135E-05
1755	0.365165289256198	0.055537190082645	0.060227272727273	0.004917355371901	0.000557851239669	0.002004132231405	0.00146694214876
1756	0.363051470588235	0.068825692041523	0.04979455017301	0.005514705882353	0.000865051903114	0.002487024221453	0
1757	0.367870024577867	0.05828465638865	0.059816783172141	0.001851319863385	0.000446870311852	0.00159596539947	3.19193079894028E-05
1758	0.342494806094183	0.079726454293629	0.066352146814404	0.001990997229917	0.000259695290859	0.000865650969529	8.65650969529086E-05
1759	0.347162629757785	0.082110726643599	0.057231833910035	0.003875432525952	0.00038062283737	0.001695501730104	0.000138408304498
1760	0.372992266508031	0.06120695353295	0.048846586026836	0.004031991539428	0.000660982219578	0.002908321766144	0.000132196443916
1761	0.310066161488977	0.088802912021245	0.078409377074701	0.005311233717177	0.001259128682951	0.002335111375655	0.000114466243905
1762	0.364307914057925	0.066528534750687	0.053150758974821	0.001936849691455	0.000495473176884	0.002297193820098	0.000225215080402
1763	0.362368541380887	0.057803688462125	0.060966316110349	0.005639384240207	0.000685871056241	0.000762078951379	0.001257430269776
1764	0.381784604297104	0.051439124363767	0.046574478627089	0.004504301608036	0.000585559209045	0.001846763659295	0.000450430160804
1765	0.371735298830316	0.051153661272232	0.060527159109117	0.004967152699888	0.000841211344336	0.000961384393527	0.000360519147573
1766	0.387	0.0481	0.0514	0.0015	0.0004	0.0008	0.0002
1767	0.363449598246896	0.060491234477721	0.055788897005113	0.004930606281958	0.002373995617239	0.002830533235939	0.0009130752374
1768	0.37406427221172	0.049224952741021	0.058147448015123	0.004158790170132	0.000529300567108	0.002117202268431	0.000226843100189
1769	0.338401896947571	0.069931122737024	0.077835070947345	0.001806616733788	0.000526929880688	0.001543151793443	0.000112913545862
1770	0.385355029585799	0.037536982248521	0.066752958579882	0.000462278106509	0	9.24556213017752E-05	0
1771	0.344613428529512	0.073451024499976	0.056530881705707	0.008606777837547	0.001467064404127	0.004352291065578	0.00034231502763
1772	0.35840877914952	0.068696844993141	0.053004115226338	0.004060356652949	0.000658436213992	0.00323731138546	0.000493827160494
1773	0.364177031759449	0.05265064605724	0.064152880086946	0.006309624441493	0.000935877309504	0.001569858712716	3.01895906291511E-05
1774	0.367650884495317	0.05241935483871	0.065816857440167	0.002666493236212	0.000390218522373	0.000325182101977	6.50364203954214E-05
1775	0.365784780023781	0.056406064209275	0.057149227110583	0.004087395957194	0.000743162901308	0.003344233055886	0.000668846611177
1776	0.373148283418554	0.054872169466764	0.055777940102264	0.003856829802776	0.001081081081081	0.001753104455807	0
1777	0.361407388137357	0.066532258064516	0.050208116545265	0.004942767950052	0.00071540062435	0.002536420395421	6.50364203954214E-05
1778	0.363910034602076	0.05681660899654	0.060173010380623	0.004359861591696	0.00076124567474	0.001660899653979	0.000449826989619
1779	0.378786268466362	0.050908704431927	0.049952173450951	0.002444468062493	0.000106281220108	0.005101498565204	0.000318843660325
1780	0.346659973466241	0.071103302377281	0.05421492344652	0.0123346122127	0.001111549356377	0.004446197425508	0.000609559324465
1781	0.35037805972062	0.062326455636721	0.068691528899141	0.00239224229997	0.00076893502499	0.00076893502499	0.000128155837498
1782	0.393408332862231	0.040420600373113	0.053253434337724	0.001413307705354	5.65323082141444E-05	0.000904516931426	0.000282661541071
1783	0.344615650969529	0.081890581717452	0.05847472299169	0.003462603878116	0.000649238227147	0.001601454293629	0.000562673130194
1784	0.328782518210198	0.082122788761707	0.069719042663892	0.00366285119667	0.001789802289282	0.001581685744017	0.000332986472425
1785	0.34359168241966	0.079092627599244	0.061323251417769	0.00468809073724	0.000529300567108	0.000907372400756	0.000982986767486
1786	0.36871797526008	0.050100926453082	0.067853630764453	0.001656228973656	0.000207028621707	0.001345686041095	0.000103514310853
1787	0.348432548664554	0.077099366229063	0.059019918515165	0.004130828429153	0.001046853779991	0.001867360796741	0.000141466727026
1788	0.249309150079255	0.101614554840158	0.090645120565585	0.001500932822736	0.000378740058073	0.00113622017422	0.000280548191166
1789	0.35296106003245	0.060843699296917	0.06277041644132	0.008889940508383	0.002028123309897	0.003008382909681	0.00033802055165
1790	0.373531547695331	0.059250715536759	0.051860395574352	0.002947584262463	0.001153402537486	0.001879618949977	0.00081165363749
1791	0.363051853394419	0.057319866722199	0.052998750520616	0.011245314452312	0.000832986255727	0.002915451895044	0.000780924614744
1792	0.349946600213599	0.084460662157351	0.049305802776789	0.00311498754005	0.00124599501602	0.001512993948024	0.000177999288003
1793	0.349995520917316	0.070112574278121	0.060557197885873	0.00537489922064	0.000447908268387	0.002090238585804	0.00077637433187
1794	0.362727076124568	0.06331098615917	0.059201989619377	0.002649221453287	0.000756920415225	0.001838235294118	0.000216262975779
1795	0.35847620573626	0.070501522191956	0.05756289056241	0.00244351866688	0.00100144207659	0.001482134273354	0.000320461464509
1796	0.354344955743557	0.07188615580224	0.060736466330872	0.003472052423101	0.000489021468042	0.000880238642476	0.000391217174434
1797	0.360331632653061	0.061826814058957	0.059984410430839	0.002869897959184	0.001523526077098	0.002232142857143	0.000531462585034
1798	0.354365723213749	0.073793642209002	0.055345231656751	0.003725737635959	0.001382128477856	0.001802776275464	0.000721110510186
1799	0.278684356508876	0.111801960059172	0.088942307692308	0.00390625	0.001178809171598	0.001756656804734	0.000161797337278
1800	0.36188603074375	0.07028621706951	0.05108431240619	0.00253610061591	0	0.002794886393044	0.000672843020548
1801	0.316179591836735	0.085877551020408	0.078367346938776	0.005616326530612	0.001044897959184	0.002187755102041	3.26530612244898E-05
1802	0.318190586419753	0.094569830246914	0.067853009259259	0.002170138888889	0.000530478395062	0.002797067901235	4.82253086419753E-05
1803	0.341054431885782	0.074434860202261	0.054283164782867	0.015838786436645	0.001487209994051	0.00349494348602	0.000743604997026
1804	0.339256198347107	0.104380165289256	0.041652892561984	0.001900826446281	0.000413223140496	0.001818181818182	0.000661157024793
1805	0.299013806706114	0.094069690992768	0.079526627218935	0.003050624589086	0.000683760683761	0.000683760683761	0.000368178829717
1806	0.362496850592089	0.055681531872008	0.069223985890653	0.000944822373394	0.000251952632905	0.000566893424036	0.001385739480978
1807	0.336458333333333	0.087013888888889	0.063611111111111	0.001736111111111	0.001111111111111	0.000694444444444	0.000208333333333
1808	0.215586839222687	0.204085358432391	0.058785346261512	0.004138098908678	0.000466550367155	0.001521359892896	7.09967950018256E-05
1809	0.370938387245505	0.055740250916062	0.060035429153826	0.001722924603849	0.000339731612026	0.001237593729525	0.00031546506831
1810	0.34148181681002	0.083446506714954	0.058598662039133	0.004023942457623	0.001005985614406	0.002464664755294	0.000301795684322
1811	0.326327641208482	0.101238506286358	0.05620191405517	0.003893788703321	0.000328391818352	0.002251829611559	0.000281478701445
1812	0.380793950850662	0.05640831758034	0.045141776937618	0.002570888468809	0.000831758034026	0.003100189035917	0.000680529300567
1813	0.326159169550173	0.091038062283737	0.05356401384083	0.010449826989619	0.003356401384083	0.004083044982699	0.00076124567474
1814	0.3432	0.084133333333333	0.058088888888889	0.004266666666667	0.001644444444444	0.000844444444444	0.000222222222222
1815	0.34109375	0.07921875	0.06734375	0.00109375	0.00078125	0.0003125	0
1816	0.320380685057673	0.097583439322837	0.067321608701373	0.00293846761107	0.001140300863997	0.00105258541292	0.000570150431999
1817	0.333880510242468	0.085051810813584	0.044013542628501	0.020245545637974	0.00304367155706	0.00492459218221	0.000205191340925
1818	0.212283950617284	0.132530864197531	0.107345679012346	0.001358024691358	0.00108024691358	0.001111111111111	0.000154320987654
1819	0.335118865421896	0.092312008978676	0.052086521783492	0.00724415875931	0.001020304050607	0.002091623303745	0.000459136822773
1820	0.367728531855956	0.061244806094183	0.053627077562327	0.003765581717452	0.001082063711911	0.002207409972299	0.000432825484765
1821	0.353071476602982	0.056524662790238	0.069221945334441	0.006803528341442	0.001740437482695	0.002175546853368	0.000830663344013
1822	0.368941326530612	0.060188137755102	0.050701530612245	0.004384566326531	0.001116071428571	0.001355229591837	0.002232142857143
1823	0.371696978110972	0.057938821787218	0.054977092877968	0.004905363505947	0.000925540284141	0.002406404738766	0.000138831042621
1824	0.36878339130123	0.059772670228406	0.054752769909283	0.005916311090394	0.000896410771272	0.001792821542544	0.000501990031912
1825	0.360543542947828	0.062140448323745	0.055544534814521	0.008480460226146	0.000942273358461	0.002479666732791	0.000495933346558
1826	0.354376804715003	0.075234365729204	0.057038882955579	0.002254657648036	0.001344883509355	0.001621771290693	0.000553775562676
1827	0.333963214915596	0.089695137314185	0.057004283194759	0.005416981607458	0.000818846056941	0.00151171579743	0.000629881582263
1828	0.349279835390946	0.083161865569273	0.048696844993141	0.005829903978052	0.000514403292181	0.002229080932785	0.001028806584362
1829	0.31	0.102629757785467	0.065363321799308	0.007474048442907	0.000795847750865	0.002941176470588	0.000795847750865
1830	0.343694937541091	0.068139381985536	0.065798816568047	0.004181459566075	0.000657462195924	0.005733070348455	0.00034188034188
1831	0.369545928012037	0.053315844296131	0.062111801242236	0.001697465375564	7.71575170711006E-05	0.000925890204853	0.000385787585356
1832	0.366985675861638	0.056900398240237	0.056128938095536	0.007589499801922	0.000896561789788	0.001772273305394	0.000271053564354
1833	0.277117188532171	0.116858237547893	0.079072532699168	0.004756242568371	0.000990883868411	0.002212973972784	3.30294622803541E-05
1834	0.341975510204082	0.074416326530612	0.063902040816327	0.008	0.000751020408163	0.002024489795918	0.000751020408163
1835	0.360828213113374	0.058559885531521	0.06790253345678	0.001578149987375	0.000652301994782	0.001578149987375	0.000273545997812
1836	0.341934510336502	0.088778230471304	0.050198682158845	0.004476635984105	0.000855087772245	0.004023942457623	0.000553292087923
1837	0.375916675523435	0.049314486130301	0.058454671059624	0.00265703050271	0.001594218301626	0.002338186842385	0.000212562440217
1838	0.362564407451447	0.059948474038843	0.064605628220373	0.003071739992073	0.000627559783327	0.001222090104373	0.000693618707887
1839	0.363684799403271	0.055570355373222	0.061164686451063	0.003569716021099	0.001864777025947	0.00282380521072	0.00106558687197
1840	0.364724175229854	0.064730935640887	0.052798810167658	0.005813953488372	0.001757706868578	0.001554894537588	0.000439426717144
1841	0.355528196710099	0.061352210936699	0.060531445572997	0.004787797954926	0.002120310522896	0.00341985568209	0.000341985568209
1842	0.376675522279918	0.049510928631808	0.057571549329791	0.002566115203478	0.001026446081391	0.001298152397054	0.000271706315662
1843	0.269274683011838	0.125172766059732	0.086352983594736	0.002764256955712	0.001922961360495	0.001141758307794	0.000901388137732
1844	0.383636447776389	0.046693507334907	0.056272849275765	0.001573418483039	0.000832986255727	0.000647878198899	0.000231385071035
1845	0.340295712809917	0.078673811983471	0.062951962809917	0.005068440082645	0.000677944214876	0.001678719008264	0.001065340909091
1846	0.352043158861341	0.07242883379247	0.062213039485767	0.002640036730946	0.00103305785124	0.000918273645546	0.00051652892562
1847	0.273220486111111	0.107801649305556	0.088894314236111	0.004123263888889	0.001817491319444	0.000569661458333	0.000325520833333
1848	0.343644655958755	0.078921277017648	0.061934033974486	0.003172714653976	6.60982219578293E-05	0.001388062661114	0.000264392887831
1849	0.326324462890625	0.084609985351563	0.063690185546875	0.011077880859375	0.002593994140625	0.002731323242188	0.000457763671875
1850	0.349851236277829	0.063951301255087	0.070688416948805	0.002359700420642	0.000547176909134	0.001231148045552	0.000444581238672
1851	0.319597721609114	0.097543609825561	0.063812744749021	0.007119971520114	0.000711997152011	0.002224991100036	0
1852	0.363569303985723	0.049280190362879	0.069553837001785	0.00256989886972	0.00059488399762	0.001403926234384	0.000452111838192
1853	0.303576257436452	0.109146836127637	0.06638723634397	0.004225256895619	0.001385884261763	0.003650621957815	0.00027041644132
1854	0.224187900012076	0.165408767057119	0.086040333293081	0.003954836372419	0.001388721168941	0.002022702572153	0.000271706315662
1855	0.346844444444445	0.067911111111111	0.061688888888889	0.004266666666667	0	0.000355555555556	0
1856	0.324772081168513	0.091657680619547	0.072541907656112	0.000980296049407	0	0.000196059209881	0
1857	0.328402366863905	0.091900887573965	0.060281065088757	0.00416050295858	0.000184911242604	0.002496301775148	0.000554733727811
1858	0.355657868397724	0.066687637621894	0.056764562898567	0.008064285510023	0.000486144871172	0.00240212759873	0.000200177299894
1859	0.346660379812695	0.07458051508845	0.059020551508845	0.008015738813736	0.002747788761707	0.0014145421436	0.000455254942768
1860	0.349312641723356	0.067743764172336	0.068877551020408	0.004180839002268	0.000531462585034	0.000956632653061	0.000566893424036
1861	0.283641581632653	0.145487882653061	0.052375637755102	0.00422512755102	0.00031887755102	0.001833545918367	0.000398596938776
1862	0.32308171118153	0.079334540516071	0.074043684925306	0.001923947487551	0.001018560434586	0.00087709370756	0
1863	0.387544581618656	0.040438957475995	0.053827160493827	0.00318244170096	0.000109739368999	0.001755829903978	0.001152263374486
1864	0.381568642806798	0.030934293993265	0.06979794815569	0.00180123737176	0.000352416007518	0.000548202678362	0.00045030934294
1865	0.364037655961443	0.064816900139633	0.053961533264267	0.00508986081708	0.001711634611054	0.00126120445025	0.000585559209045
1866	0.33704120498615	0.084400969529086	0.06055228531856	0.006275969529086	0.002423822714681	0.001731301939058	0.00060595567867
1867	0.373070987654321	0.061771262002744	0.050861625514403	0.001693244170096	0.000257201646091	0.001457475994513	0.000471536351166
1868	0.344221536351166	0.074909979423868	0.050004286694102	0.00602280521262	0.000492969821674	0.002121913580247	0.000214334705075
1869	0.370710176552271	0.059908748264233	0.054403888117437	0.001586986708986	0.000446340011902	0.001686173378298	0.00059512001587
1870	0.107415805828504	0.125584390134655	0.052798073962095	8.39842109683379E-05	0	0.000139973684947	0.000111978947958
1871	0.362551236430791	0.068780685554705	0.052610242781857	0.00373857033467	0.000360344128643	0.001035989369848	0.000630602225125
1872	0.371185772168238	0.039657212521066	0.068700921510273	0.00082469790957	0.000860554340421	0.001039836494675	3.58564308508731E-05
1873	0.296021898408432	0.136209411726139	0.046304643577177	0.005523775180711	0.000393384582603	0.002983166418069	6.55640971004278E-05
1874	0.335543014124041	0.079667950670369	0.06658902923348	0.003583266147093	0.002388844098062	0.002418704649288	0.000358326614709
1875	0.185537709035627	0.143829730980237	0.106484235574063	0.005420054200542	0.000991473329367	0.002379535990482	6.60982219578293E-05
1876	0.357629829138961	0.061989731504082	0.059548859523609	0.007217405942261	0.001430855988553	0.001304603989563	0.000105209999158
1877	0.344108162122061	0.078290360187134	0.06413420339445	0.003300579872519	0.001044678950476	0.000757013732229	0.000151402746446
1878	0.350624256837099	0.071046373365042	0.064506539833532	0.002749702734839	0.000445897740785	0.000520214030916	0.000222948870392
1879	0.297671143302651	0.09325486645541	0.074090840500981	0.001609576983049	0.000754489210804	0.000502992807203	0.000352094965042
1880	0.34816	0.067904	0.065472	0.003328	0.001024	0.002752	0.000448
1881	0.374376242443913	0.054241551381395	0.053835855409956	0.006004300377297	0.001298227108605	0.000811391942878	0.000283987180007
1882	0.308388616777234	0.103416206832414	0.070866141732284	0.004402008804018	0.001364002728005	0.001302002604005	0
1883	0.351247493873914	0.066830028959679	0.067999554466474	0.002784584539987	0.000334150144798	0.001503675651593	0.000167075072399
1884	0.34072844789938	0.068652284042274	0.078434797798934	0.000786094855446	0.000698750982619	0	0.000174687745655
1885	0.315843621399177	0.10082304526749	0.067977442463039	0.00259106843469	0.000609663161103	0.002514860539552	0.000190519737845
1886	0.354785969084423	0.066810344827586	0.065918549346017	0.003790130796671	0.000668846611177	0.000817479191439	0.000148632580262
1887	0.373190020049009	0.053575406549343	0.055914457562932	0.003508576520383	0.000556916907997	0.001113833815995	0.00211628425039
1888	0.34534309126165	0.074185275536373	0.042889013990534	0.014803694668585	0.000583807677071	0.005984028689977	0.000250203290173
1889	0.368104380746349	0.059897241752299	0.05533396430503	0.005611141157382	0.00033802055165	0.002061925365062	0.000101406165495
1890	0.347709696609161	0.050713860797145	0.077781082688876	0.004907792980369	0.000892325996431	0.001338488994646	0.000892325996431
1891	0.326950809165198	0.093895209101106	0.061047908988944	0.004646691235379	0.001682422688672	0.001922768787053	4.00576830636116E-05
1892	0.331470464515354	0.063217354726279	0.073733549666486	0.010636380025239	0.001562406105402	0.002403701700619	0.000180277627546
1893	0.339557188042037	0.072135496377921	0.074176104479135	0.003877155392307	0.001020304050607	0.000816243240486	0.000204060810121
1894	0.35768552102735	0.064577002254681	0.05031369473581	0.011199882364474	0.002034114302519	0.003676110185276	0.000147044407411
1895	0.349442175378964	0.070337984156136	0.062662755955155	0.005756421150736	0.001178695759436	0.001617280228064	0.000383761410049
1896	0.345953360768176	0.071934156378601	0.057503429355281	0.003621399176955	0.001262002743484	0.003127572016461	5.48696844993141E-05
1897	0.376474651929004	0.055425656286534	0.046285471357211	0.0085290679137	0.00063768732065	0.002364757147412	0.000159421830163
1898	0.339368932933007	0.080992466245464	0.05912800014736	0.005212842380593	0.001731474147617	0.002081452964689	0.000699957634143
1899	0.360916943927231	0.068404505356979	0.056133817649034	0.002075638716767	0.000244192790208	0.002167211013095	0.000396813284088
1900	0.394489795918367	0.036326530612245	0.054081632653061	0.002040816326531	0	0.000816326530612	0.000408163265306
1901	0.343388429752066	0.081239669421488	0.057685950413223	0.005537190082645	0.001900826446281	0.001652892561983	0.000413223140496
1902	0.367862654320988	0.056761188271605	0.046778549382716	0.010706018518519	0.000771604938272	0.004292052469136	0.00072337962963
1903	0.332013888888889	0.081458333333333	0.059513888888889	0.009583333333333	0.002152777777778	0.004166666666667	0
1904	0.34127751338489	0.078450327186199	0.060938429506246	0.002267995240928	0.000520523497918	0.000557703747769	0
1905	0.339907955292571	0.086931112572138	0.049967126890204	0.008693111257214	0.001534078457155	0.002922054204105	0.000584410840821
1906	0.349029195011338	0.075821995464853	0.06016156462585	0.004180839002268	0.001275510204082	0.001381802721088	0.000354308390023
1907	0.353180473372781	0.063650558842867	0.060198882314267	0.00887573964497	0.001766929651545	0.002547666009204	0.000410913872452
1908	0.361472	0.066944	0.053568	0.004672	0.000128	0.000576	0.000512
1909	0.330448979591837	0.090775510204082	0.067755102040816	0.002089795918367	0.001175510204082	0.000718367346939	0.000555102040816
1910	0.359575510204082	0.063020408163265	0.051102040816327	0.005714285714286	0.000555102040816	0.00065306122449	0
1911	0.35399868832221	0.07742756838085	0.055129045947301	0.002353304270669	0.001157362756067	0.001543150341422	0.00069441765364
1912	0.349357515493155	0.069080214278212	0.065718987430412	0.004166520780085	0.001155421728931	0.00045516613564	0.000420153355975
1913	0.315437758264463	0.087583935950413	0.077673037190083	0.005423553719008	0.001065340909091	0.002195247933884	0.000581095041322
1914	0.345532360904882	0.079832299764172	0.059306489649751	0.004367193641366	0.000262031618482	0.000960782601101	8.73438728273212E-05
1915	0.371589696692577	0.053269318701418	0.053955189757659	0.003124523700655	0.000419143423259	0.000457247370828	7.62078951379363E-05
1916	0.386890888880921	0.041736885510416	0.049912151744415	0.004697192441464	0.000573702893614	0.003585643085087	0.00082469790957
1917	0.369768739537479	0.057784115568231	0.057350114700229	0.003596007192014	0.000806001612003	0.001302002604005	0.000434000868002
1918	0.372951069869662	0.041963004792284	0.060933732181557	0.00790574158298	0.000351027135924	0.002464820976161	0.001213332926345
1919	0.360992133478906	0.068027210884354	0.053637916071779	0.00453514739229	0.000699868424736	0.003331373701744	0.000727863161726
1920	0.340004098080732	0.080322382350932	0.059900280035517	0.004644491496482	0.001639232292876	0.001912437675022	0.000546410764292
1921	0.372306808388394	0.056664751508187	0.060327492099971	0.001292731973571	0.000430910657857	0.000430910657857	0.000646365986785
1922	0.347719620446893	0.059993878175696	0.075247423732272	0.003367003367003	0.000255076012652	0.00147944087338	0.000229568411387
1923	0.385969387755102	0.04780612244898	0.051734693877551	0.003724489795918	0.000663265306122	0.000918367346939	0.000204081632653
1924	0.361891847468771	0.066650230111769	0.0590483234714	0.002013477975016	0.000616370808679	0.001520381328074	0.000287639710717
1925	0.351089293683314	0.076067994644813	0.054322690575683	0.005395756420139	0.000608543957159	0.002555884620066	0.001014239928598
1926	0.316643997176357	0.109433377524492	0.057660852946747	0.004631462956905	0.001825037447702	0.002014428126238	0.000860866720614
1927	0.362205120466777	0.060157939741462	0.057743574266888	0.005784417282833	0.000502992807203	0.002112569790252	5.02992807202857E-05
1928	0.356335514574658	0.074769482450922	0.047999702558001	0.002639797739441	0.001896192742415	0.003569303985723	0.00059488399762
1929	0.390689765118504	0.037570411308322	0.055478796896588	0.002205335317249	0.000611117015623	0.001594218301626	0.00063768732065
1930	0.36001011975038	0.068139652555237	0.058104233428909	0.003246753246753	0.000379490639231	0.000674650025299	0.000632484398718
1931	0.264334972993827	0.113920235339506	0.092568479938272	0.00318287037037	0.001097125771605	0.00196518132716	0.000265239197531
1932	0.3531494140625	0.067138671875	0.05841064453125	0.0064697265625	0.0009765625	0.00341796875	6.103515625E-05
1933	0.34693359375	0.062548828125	0.069501953125	0.00474609375	0.0005078125	0.001083984375	0.00060546875
1934	0.257385741940914	0.107903375136773	0.096035687231715	0.002609207979126	8.4167999326656E-05	0.001599191987206	0.00101001599192
1935	0.341700740127323	0.086330935251799	0.054189741731794	0.006417887272915	0.001759743284509	0.001656228973656	0.000776357331401
1936	0.334452050876223	0.080643008333174	0.062508342708949	0.008657348258042	0.000705554813981	0.001964112049732	0.000228828588318
1937	0.366059475029413	0.05773053673577	0.057324840764331	0.003570124548663	0.000851961540022	0.000486835165727	0.001582214288612
1938	0.359842209072978	0.073241288625904	0.052912557527942	0.002919132149901	0.000368178829717	0.000184089414859	0.000552268244576
1939	0.305341544487103	0.102682367492077	0.07985261150764	0.001829472545028	0.000876085444098	0.000618413254657	0.000206137751552
1940	0.355266003460208	0.076503027681661	0.048605103806228	0.005406574394464	0.000324394463668	0.002595155709343	0.000594723183391
1941	0.267849144495207	0.113679118516528	0.093971154707516	0.003045776225029	0.001313864253934	0.000597211024516	0
1942	0.238039017259796	0.165926425666685	0.074042840276607	0.001592923670846	0.000299844455689	0.000768351417702	1.87402784805382E-05
1943	0.303718801162752	0.092853085636005	0.086404490627819	0.001102609509172	3.34124093688396E-05	0.000100237228107	0
1944	0.366868254869859	0.072337866283538	0.046510073841425	0.00317417889004	0.000233886865582	0.001202846737278	0.000267299274951
1945	0.324738949077573	0.095797989977884	0.060384647686235	0.005291005291005	0.001987626326251	0.001595700008398	0.000391926317852
1946	0.299698216735254	0.125377229080933	0.052565157750343	0.006145404663923	0.000713305898491	0.001536351165981	0
1947	0.343036802962112	0.072392990519966	0.068849947333142	0.005139008586294	0.000638386159788	0.001436368859523	0.000319193079894
1948	0.179443359375	0.151502821180556	0.099636501736111	0.002739800347222	0.002007378472222	0.001112196180556	5.42534722222222E-05
1949	0.346849173553719	0.075284090909091	0.064404700413223	0.004067665289256	0.000225981404959	0.001678719008264	6.45661157024793E-05
1950	0.238618329696489	0.126847351715929	0.081283475500893	0.002467268399127	0.001301825034715	0.000743900019837	0.000322356675263
1951	0.352060491493384	0.067920604914934	0.062003780718337	0.003289224952741	0.000964083175803	0.000680529300567	0.000245746691871
1952	0.345361450168652	0.078526535465554	0.061248756339635	0.003470115751414	0.00133465990439	0.00101919483608	0.000291198524594
1953	0.338200829277087	0.073973919836548	0.068866053722733	0.005408328826393	0.000961480680248	0.003004627125774	0.000420647797608
1954	0.343267429760666	0.093902185223725	0.047658688865765	0.001789802289282	0.001248699271592	0.000998959417274	8.32466181061394E-05
1955	0.332926960450357	0.090609200760156	0.043995840654021	0.016780809638209	0.00121911864893	0.003836638101043	0.001075692925526
1956	0.370298299031616	0.06442160206955	0.047137199239944	0.005013621483025	0.000572331219523	0.001945926146379	0.000847050204895
1957	0.30368233165436	0.103183529756956	0.071641645068219	0.004694606093207	0.000391217174434	0.001075847229693	0.000782434348868
1958	0.348544	0.045696	0.088576	0.001472	0.00096	0.000192	0.000256
1959	0.364955786236063	0.068267012687428	0.052479815455594	0.001826220684352	0.00026432141484	0.000696847366398	0.001393694732795
1960	0.340790842872008	0.082928662273095	0.060151462596832	0.002774887270205	0.00089605734767	0.00156087408949	0.000202335530119
1961	0.373518367346939	0.063118367346939	0.046269387755102	0.002318367346939	0.000391836734694	0.001371428571429	0.000130612244898
1962	0.359391686958008	0.069118715024136	0.052501174761844	0.005083514887436	0.000213593062497	0.000469904737494	0.00076893502499
1963	0.358765872131878	0.067275562486077	0.059812875918913	0.001615059033192	0.001280908888394	0.001615059033192	0.000334150144798
1964	0.354193793402778	0.059244791666667	0.075086805555556	0.002088758680556	0.000217013888889	0.001003689236111	0.000108506944444
1965	0.346556493119989	0.043730961801057	0.087566961941109	0.003396239627464	0.001575575084906	0.001855677322223	0
1966	0.325890047863313	0.08220667035335	0.07852634389123	0.002078526343891	0.000362311931504	0.001449247726016	3.81380980530501E-05
1967	0.363563545745817	0.056425774296903	0.068707725169099	0.000711997152011	0.000266998932004	0.000355998576006	0.000266998932004
1968	0.20039141051422	0.135018672795174	0.096111031312841	0.001095231255386	0.000341137604137	0.000951594369434	7.18184429761563E-05
1969	0.358781163434903	0.069141274238227	0.054958448753463	0.001329639889197	0.0001108033241	0.002437673130194	0.000332409972299
1970	0.332782780116149	0.056742500932389	0.094677393574511	0.001118866215568	0.000319676061591	0.00069263146678	5.32793435984869E-05
1971	0.35253635734072	0.063971606648199	0.067607340720222	0.003159626038781	8.65650969529086E-05	0.00134175900277	0.000259695290859
1972	0.367750229568411	0.060642791551883	0.058365472910928	0.001285583103765	0.00040404040404	0.00099173553719	0.000293847566575
1973	0.375974604588995	0.056137224326131	0.047560703942972	0.004511026954778	0.000389841835598	0.00206059255959	0.000501225217198
1974	0.352092877967513	0.073485006247397	0.059975010412328	0.001692003331945	0.001145356101624	0.001796126613911	0.000546647230321
1975	0.320357963714607	0.095212479827864	0.067925081911096	0.003423150276297	0.001858281578561	0.001026945082889	0.000244510734021
1976	0.363078821309334	0.064087676005226	0.056648279866454	0.00188706633764	0.000580635796197	0.002032225286689	0.000616925533459
1977	0.355038468755864	0.072293113154438	0.054090823794333	0.005676487145806	0.00075060987052	0.001548132857947	0.000234565584537
1978	0.304156520996198	0.108206245461147	0.069033277799137	0.003545644837456	0.001537870049981	0.002349523687471	0.000469904737494
1979	0.366764346290438	0.049894234314658	0.050282365270042	0.008888198878302	0.000698635719692	0.004579945273535	0.000426944050923
1980	0.325370735627146	0.072759149682227	0.083205493461904	0.005771057053108	0.002337643363284	0.000511359485718	0
1981	0.303427119342506	0.088047434811474	0.084361621757744	0.003411094068359	0.001877246400037	0.001625420663446	0
1982	0.378693485226059	0.053088287646849	0.038180847276611	0.006630473478106	0.001401744393022	0.003826984692061	0.000467248131007
1983	0.360999839769268	0.07098221438872	0.051434065053677	0.003164556962025	0.000721038295145	0.001361961224163	0.001361961224163
1984	0.349777221679688	0.073410034179688	0.05340576171875	0.009811401367188	0.00115966796875	0.003402709960938	0.000350952148438
1985	0.375368620037807	0.048638941398866	0.052627599243856	0.005992438563327	0.000453686200378	0.002722117202268	0.001266540642722
1986	0.347552958363769	0.074682249817385	0.06027757487217	0.003856829802776	0.000321402483565	0.001139517896275	0.001256391526662
1987	0.296583419610616	0.099643948385142	0.085578647003864	0.000858564177672	0.00017676321305	0.001060579278301	2.52518875785965E-05
1988	0.344037317468902	0.078860194699838	0.060302866414278	0.001554894537588	0.000439426717144	0.001115467820443	0.000574634937804
1989	0.35	0.0716	0.062222222222222	0.002844444444444	0.001155555555556	0.001511111111111	0
1990	0.373294874106123	0.049035514692627	0.054924583859143	0.004567033231176	0.000420647797608	0.000781203052701	0.000240370170062
1991	0.342160664819945	0.070581717451524	0.070027700831025	0.003102493074792	0.000332409972299	0.000443213296399	0
1992	0.296606457265067	0.022984359298101	0.123991857558814	0.002112911953413	0.000103068875776	0.000103068875776	0
1993	0.342494521548576	0.076835281227173	0.052182249817385	0.013650474799123	0.001095690284879	0.002921840759679	9.13075237399562E-05
1994	0.344261396343302	0.085441736794496	0.046078780735177	0.007126997615197	0.000465995997917	0.002494449165319	0.000109646117157
1995	0.332542225386654	0.074878367153198	0.076144139867885	0.004469759898738	0.000830663344013	0.000791107946679	0.000514220165342
1996	0.342269387755102	0.068342857142857	0.077616326530612	0.00094693877551	0.000163265306122	0.00029387755102	6.53061224489796E-05
1997	0.301525148729043	0.107798810167658	0.080129799891833	0.002552731206057	0.000951865873445	0.000173066522445	0.000259599783667
1998	0.375234277384423	0.052660349854227	0.053883798417326	0.004399208663057	0.001301541024573	0.001978342357351	0.001041232819658
1999	0.340697897535704	0.064252624653929	0.075491351662509	0.008223458786766	0.000246703763603	0.001233518818015	8.22345878676572E-05
[truncated: 611 more rows]
