# Supplementary material for: Metabolic modelling reveals increased autonomy and antagonism in type 2 diabetic gut microbiota
Source: Mol Syst Biol. 2025 Apr 22;21(6):720–31. doi: 10.1038/s44320-025-00100-w (PMC12130202; doi:10.1038/s44320-025-00100-w)
Supplement: Supplementary file 3 — Source data Fig. 1 [file 44320_2025_100_MOESM3_ESM.zip › Panel_1C_eco_relation_vs_glucose.csv]

Ecological_relation_ratio	P.value_hba1c	Estimate_hba1c	P.value_fasting_glucose	Estimate_fasting_glucose
Amensalism/Antagonism	0.060743303091872	-0.125586582387382	0.056663524497638	-3.17861056362375
Amensalism/Competition	0.060743303091872	-0.202240550522969	0.056663524497638	-4.95327147383219
Amensalism/Commensalism	0.151531293210192	0.043031299619738	0.095451884541345	1.20985272508014
Amensalism/Neutralism	0.624104151736799	-0.007653419536035	0.596916468955257	-0.197330820476055
Amensalism/Mutualism	0.130351029772656	0.034082811113349	0.095451884541345	0.896559040932357
Antagonism/Competition	0.560361848740558	0.049278212272955	0.541964668591273	1.33903604390951
Antagonism/Commensalism	0.026789409145982	0.091959898606003	0.009720941343944	2.54554525993428
Antagonism/Neutralism	0.807333632145729	-0.003956621845916	0.857807766276475	-0.072661529399222
Antagonism/Mutualism	0.026789409145982	0.07507083312033	0.009720941343944	1.93772885072295
Competition/Commensalism	0.050661334032959	0.072934834653659	0.016276471301511	2.05027812849543
Competition/Neutralism	0.807333632145729	-0.004161904995675	0.857807766276475	-0.069385076720521
Competition/Mutualism	0.036006732008691	0.062640139443736	0.016276471301511	1.62150810228225
Commensalism/Neutralism	0.167677571175983	-0.041920270617822	0.256013049755862	-0.879485845642183
Commensalism/Mutualism	0.353657377201229	0.043979550853942	0.546927323080182	0.737151691022616
Neutralism/Mutualism	0.060743303091872	0.058531288936603	0.121719957179242	1.15108444173999
