# Supplementary material for: Metabolic modelling reveals increased autonomy and antagonism in type 2 diabetic gut microbiota
Source: Mol Syst Biol. 2025 Apr 22;21(6):720–31. doi: 10.1038/s44320-025-00100-w (PMC12130202; doi:10.1038/s44320-025-00100-w)
Supplement: Supplementary file 3 — Source data Fig. 1 [file 44320_2025_100_MOESM3_ESM.zip › Panel_1D_eco_relation_vs_diabetes.csv]

Ecological_relation_ratio	P.value	chi_squared	log2_Fold_difference	effect_size	FDR_p.value
Amensalism/Antagonism	0.000166604375858	14.1746004482433	-0.122306652859473	-0.503608732983978	0.000833021879289
Amensalism/Competition	0.010094216773385	6.61819354301051	-0.051427043217777	-0.304662551211811	0.021630464514395
Amensalism/Commensalism	0.387950302745483	0.74535675660728	0.007930544770037	0.199086708909824	0.484937878431854
Amensalism/Neutralism	0.852957078846536	0.03435341450256	0.022620413196534	0.167472441319646	0.852957078846536
Amensalism/Mutualism	0.000910655288233	11.0009433018769	0.090840817704769	0.388524034076413	0.0027319658647
Antagonism/Competition	0.015757393148057	5.82974659301866	1.00659337444773	0.343316041149741	0.029545112152608
Antagonism/Commensalism	0.000877266241272	11.0701914460337	0.110181623496566	0.44668586043782	0.0027319658647
Antagonism/Neutralism	0.095102099688423	2.78581838782317	0.032192331158077	0.249031102030324	0.129684681393304
Antagonism/Mutualism	1.25055283678981E-08	32.4066888501033	0.169567560283292	0.623900401287655	1.87582925518472E-07
Competition/Commensalism	0.040163967042323	4.21094452737952	0.045997896729992	0.274989554179278	0.060245950563485
Competition/Neutralism	0.431278129364586	0.619379047570906	0.020655639276141	0.179188585174568	0.493619718343911
Competition/Mutualism	5.90630816434879E-05	16.1324576627923	0.15464793194384	0.477518377643536	0.000442973112326
Commensalism/Neutralism	0.460711737120984	0.544164964888942	-0.046258128049509	-0.070753699643366	0.493619718343911
Commensalism/Mutualism	0.002724310335589	8.98348186491255	0.573278977286033	0.319857287131097	0.006810775838973
Neutralism/Mutualism	0.024129157863131	5.08532471352027	-0.400306423815919	0.280357358267296	0.040215263105218
