# Supplementary material for: Metabolic modelling reveals increased autonomy and antagonism in type 2 diabetic gut microbiota
Source: Mol Syst Biol. 2025 Apr 22;21(6):720–31. doi: 10.1038/s44320-025-00100-w (PMC12130202; doi:10.1038/s44320-025-00100-w)
Supplement: Supplementary file 4 — Source data Fig. 2 [file 44320_2025_100_MOESM4_ESM.zip]

Archive with 5 entries (5 files):
- Panel_2A_fluxes_vs_diabetes.tsv
- Panel_2A_metabolic_groups.tsv
- Panel_2B_HbA1_vs_fluxesc.csv
- Panel_2C_metabolite_production.csv
- Panel_2D_pathway_enrichment.tsv
