# Supplementary material for: Metabolic modelling reveals increased autonomy and antagonism in type 2 diabetic gut microbiota
Source: Mol Syst Biol. 2025 Apr 22;21(6):720–31. doi: 10.1038/s44320-025-00100-w (PMC12130202; doi:10.1038/s44320-025-00100-w)
Supplement: Supplementary file 4 — Source data Fig. 2 [file 44320_2025_100_MOESM4_ESM.zip › Panel_2A_fluxes_vs_diabetes.tsv]

Metabolite_ID	P.value	chi_squared	Number_of_communities	Diabetic-Healthy	log2_Fold_difference	FDR_p.value	Metabolite_names	#Communities_consuming	#Communities_producing
cpd00393_o	4.20033958155626E-11	43.5182031944196	1889	Healthy	-0.179589224518321	1.94860118162485E-09	Folate_host	1889	0
cpd00156	1.64217273476033E-09	36.3578403530967	1881	Diabetic	0.518884858287752	4.2514027466573E-08	L-Valine	0	1881
cpd00264_o	1.60660932195319E-09	36.4005129354291	1890	Healthy	-0.282335153443218	4.2514027466573E-08	Spermidine_host	1890	0
cpd00182_o	2.64911556123269E-08	30.9489046120034	1890	Healthy	-0.232565166800358	3.8577745360451E-07	Adenosine_host	1890	0
cpd00249_o	2.64911556123269E-08	30.9489046120034	1890	Healthy	-0.232565166800358	3.8577745360451E-07	Uridine_host	1890	0
cpd00277_o	2.64911556123269E-08	30.9489046120034	1890	Healthy	-0.232565166800358	3.8577745360451E-07	Deoxyguanosine_host	1890	0
cpd00311_o	2.64911556123269E-08	30.9489046120034	1890	Healthy	-0.232565166800358	3.8577745360451E-07	Guanosine_host	1890	0
cpd00367_o	2.64911556123269E-08	30.9489046120034	1890	Healthy	-0.232565166800358	3.8577745360451E-07	Cytidine_host	1890	0
cpd00438_o	2.64911556123269E-08	30.9489046120034	1890	Healthy	-0.232565166800358	3.8577745360451E-07	Deoxyadenosine_host	1890	0
cpd00526	1.77213188425371E-08	31.729464117643	1873	Healthy	-0.713890127586264	3.8577745360451E-07	cholate	0	1873
cpd00122_o	2.97707399756942E-08	30.7224062857904	1890	Healthy	-0.23230341942845	4.08034259666867E-07	N-Acetyl-D-glucosamine_host	1890	0
cpd00133_o	4.41280998887415E-08	29.9589908155374	1884	Healthy	-0.231974358797863	4.89611774956037E-07	Nicotinamide_host	1884	0
cpd00226_o	3.90436974786156E-08	30.1963828068756	1890	Healthy	-0.231866549378719	4.89611774956037E-07	HYXN_host	1889	1
cpd00654_o	4.40245269434691E-08	29.9635472294126	1884	Healthy	-0.231974358797863	4.89611774956037E-07	Deoxycytidine_host	1884	0
cpd00126	4.93872500182864E-08	29.7406895700294	1887	Diabetic	0.36042393959791	5.2305587519367E-07	GMP	0	1887
cpd00300_o	5.4166239619462E-08	29.561645141227	1889	Healthy	-0.231249666735807	5.48727557884115E-07	urate_host	1889	0
cpd00309_o	1.30698942072162E-07	27.8558404552472	1874	Healthy	-0.229675295319576	1.26886889595057E-06	XAN_host	1867	7
cpd00091	2.3116523115832E-07	26.753228144531	1890	Diabetic	0.265600584053694	2.15445995439554E-06	UMP	0	1890
cpd00239	5.08332473194029E-07	25.2319435892505	1890	Diabetic	0.304133472073497	4.55544100977726E-06	H2S	0	1890
cpd00035_o	1.21406567642638E-06	23.5547938552194	1875	Healthy	-0.355835933574626	1.04769371336054E-05	L-Alanine_host	11	1864
cpd01663_o	2.75696279836621E-06	21.9786783158701	1028	Diabetic	2.7350965934682	2.0074135375604E-05	chenodeoxycholate_host	0	1028
cpd00130_o	2.96881684738662E-06	21.8366063476072	1079	Healthy	0.21962694303483	2.09616462254873E-05	L-Malate_host	0	1079
cpd00154_o	3.09256844352142E-06	21.7582517543764	1490	Healthy	-2.69336471159965	2.11931896276615E-05	Xylose_host	1490	0
cpd15269_o	3.77535751780436E-06	21.37564990351	1859	Diabetic	0.261465095544775	2.44349528235671E-05	octadecenoate_host	1859	0
cpd01981_o	8.26321714662012E-06	19.8759774329533	1820	Diabetic	0.41504558388808	4.81332398790622E-05	5-Methylthio-D-ribose_host	0	1820
cpd00156_o	1.1051680723424E-05	19.3204419640429	1862	Healthy	-0.572433636521892	6.1310514489471E-05	L-Valine_host	17	1845
cpd03047_o	2.52061728282059E-05	17.748911075834	1300	Diabetic	1.52104512539553	0.000133478142477	taurocholate_host	1300	0
cpd00069_o	4.68835477896576E-05	16.5701345637253	1890	Healthy	-0.010869588548813	0.00023747536163	L-Tyrosine_host	1890	0
cpd00048_o	5.34394560509799E-05	16.3220164636123	1890	Diabetic	0.031206258143266	0.000264923260848	Sulfate_host	1890	0
cpd03246_o	6.96723385008649E-05	15.8197262253663	1014	Diabetic	2.76499959467305	0.000331299078994	taurochenodeoxycholate_host	1014	0
cpd02992_o	9.56567580755467E-05	15.2205509701774	1868	Healthy	-0.432556786674396	0.000437020090816	mucuscore_host	1868	0
cpd00073	0.000121447399491	14.7700779336369	1871	Healthy	-0.574285232831925	0.000533910265687	Urea	0	1871
cpd00036	0.000130619874155	14.6328199550941	1888	Healthy	-0.223786040678241	0.000563600568111	Succinate	0	1888
cpd90004	0.000201276110461	13.819132850628	1783	Diabetic	0.397453199248436	0.000822760241007	starch (n=19, 3xalpha1-6, 15xalpha1-4)	0	1783
cpd00438	0.000245444607868	13.4466458193849	1742	Diabetic	0.938701632795549	0.000976023847086	Deoxyadenosine	0	1742
cpd00220_o	0.000255461525915	13.3716131959854	1890	Healthy	-0.02561758325788	0.000992042258969	Riboflavin_host	1890	0
cpd00239_o	0.000265845981689	13.2968952228448	1577	Diabetic	3.26132477745097	0.001015444487433	H2S_host	535	1042
cpd00013	0.000379237835267	12.6318098525962	1890	Healthy	-0.284631236963839	0.001425200251892	NH3	0	1890
cpd00305_o	0.000421505372376	12.4343660370778	1890	Healthy	-0.022576611760378	0.001534542996306	Thiamin_host	1890	0
cpd23431	0.000854935286279	11.1180086329614	1873	Healthy	-0.394959476163223	0.002929410613281	3-dehydrocholate	0	1873
cpd90006	0.001182223942564	10.5179212776005	1657	Diabetic	0.469069686862854	0.00393511683739	Maltoundecaose	0	1657
cpd90007	0.001357759774599	10.2623043963322	1698	Diabetic	0.351181245817912	0.004455746865938	Maltohexaose	0	1698
cpd21520_o	0.001586233476754	9.97565743670605	1852	Healthy	-0.226459398246296	0.005062909590186	Tn_antigen_host	0	1852
cpd00118_o	0.002320333800629	9.27712467289579	1658	Healthy	-0.29792878318076	0.007305915885765	Putrescine_host	1656	2
cpd00130	0.002672752807014	9.01839979574323	1869	Healthy	-0.374272704473362	0.008303352053789	L-Malate	0	1869
cpd00011_o	0.002769370569435	8.95350942220284	1890	Healthy	-0.114647231462533	0.008490307140504	CO2_host	0	1890
cpd00065_o	0.002820776204148	8.91991512797085	1890	Healthy	-0.015001829388668	0.008535595526839	L-Tryptophan_host	1890	0
cpd00064	0.003977073356593	8.29425312432748	1860	Diabetic	0.224900971937168	0.011729849266913	Ornithine	0	1860
cpd00053_o	0.004296690650736	8.15397379442766	1890	Diabetic	0.015972479901425	0.012514111520269	L-Glutamine_host	1890	0
cpd00028	0.00437619371887	8.1207298603058	1890	Healthy	-0.034887970961819	0.012588310327121	Heme	0	1890
cpd00249	0.006001252081996	7.54992654378128	1718	Diabetic	0.657684345277354	0.017052338232989	Uridine	0	1718
cpd00367	0.007169746715644	7.22994341348725	1836	Diabetic	0.76624829426263	0.020127120298133	Cytidine	0	1836
cpd00011	0.007318212809643	7.19315665279427	1551	Healthy	-0.82056346740892	0.020299328388653	CO2	0	1551
cpd01262_o	0.010006197772338	6.63379289294362	1879	Diabetic	0.262941544162396	0.025904934232831	Amylotriose_host	4	1875
cpd00204	0.010241332505448	6.59242933852372	1817	Healthy	-0.251154947457154	0.025915081567799	CO	0	1817
cpd11451	0.010343787921911	6.57470958964976	1646	Diabetic	0.281886952118532	0.025915081567799	mql7	0	1646
cpd11606	0.010343787921911	6.57470958964976	1646	Diabetic	0.281886952118532	0.025915081567799	Menaquinone 7	0	1646
cpd00309	0.012604021850011	6.22385738310304	1882	Healthy	-0.76282124797849	0.030591011365131	XAN	0	1882
cpd11640	0.01247290298194	6.24237604844626	947	Diabetic	0.000137841088064	0.030591011365131	H2	0	947
cpd00218_o	0.014647823380889	5.95834033738559	1876	Diabetic	0.102193218680055	0.034474170179263	Niacin_host	1610	266
cpd00080	0.01599619750704	5.80329204425971	1668	Diabetic	0.303702484982487	0.03690211900139	Glycerol-3-phosphate	0	1668
cpd00644_o	0.015883269254895	5.8157510473176	1165	Diabetic	0.002299118265436	0.03690211900139	PAN_host	579	586
cpd23430_o	0.016651072016407	5.73278326279207	954	Diabetic	7.34887646814733	0.037666988153621	isocholate_host	0	954
cpd00588_o	0.016850604575315	5.71186747179036	1625	Diabetic	0.439455966998823	0.037751835250464	Sorbitol_host	4	1621
cpd00211_o	0.017108574377923	5.68520153785122	1887	Healthy	-0.142585379685055	0.037964741238629	Butyrate_host	0	1887
cpd00204_o	0.018351089574883	5.56231905063993	1678	Diabetic	0.321638800601267	0.040254578251856	CO_host	0	1678
cpd15237_o	0.018486008038406	5.54949610665786	1810	Healthy	-0.229877413751799	0.040254578251856	hexadecenoate_host	1810	0
cpd01080_o	0.019980124536838	5.41363016456671	1890	Healthy	-0.017196905908997	0.043105268676698	ocdca_host	1890	0
cpd00210	0.021921005174839	5.25204409410986	1124	Diabetic	4.23464412969058	0.046858662437958	Taurine	0	1124
cpd00263_o	0.023368094561461	5.14093239181835	1639	Diabetic	0.318561054727997	0.049051946241625	pydxn_host	1639	0
cpd03091_o	0.023921140466722	5.10034099380988	1047	Diabetic	0.672804694201068	0.049764515435235	5'-Deoxyadenosine_host	0	1047
