# Supplementary material for: Metabolic modelling reveals increased autonomy and antagonism in type 2 diabetic gut microbiota
Source: Mol Syst Biol. 2025 Apr 22;21(6):720–31. doi: 10.1038/s44320-025-00100-w (PMC12130202; doi:10.1038/s44320-025-00100-w)
Supplement: Supplementary file 4 — Source data Fig. 2 [file 44320_2025_100_MOESM4_ESM.zip › Panel_2A_metabolic_groups.tsv]

Metabolies_ID,"Metabolite_names","Metabolic_Group"
cpd00156,"L-Valine","Amino Acids"
cpd00239,"H2S","Inorganic Compounds"
cpd00048_o,"Sulfate_host","Inorganic Compounds"
cpd15269_o,"Octadecenoate_host","Fatty Acids"
cpd00033_o,"Glycine_host","Amino Acids"
cpd00030_o,"Mn2+_host","Electrolytes"
cpd00034_o,"Zn2+_host","Electrolytes"
cpd00058_o,"Cu2+_host","Electrolytes"
cpd00063_o,"Ca2+_host","Electrolytes"
cpd00099_o,"Cl-_host","Electrolytes"
cpd00107_o,"L-Leucine_host","Amino Acids"
cpd00205_o,"K+_host","Electrolytes"
cpd00239_o,"H2S_host","Inorganic Compounds"
cpd00254_o,"Mg_host","Electrolytes"
cpd00091,"Uridine monophosphate","Nucleotides"
cpd00149_o,"Co2+_host","Inorganic Compounds"
cpd00053_o,"L-Glutamine_host","Amino Acids"
cpd00126,"Guanosine monophosphate","Nucleotides"
cpd01663_o,"Chenodeoxycholate_host","Bile Acids"
cpd00305_o,"Thiamin_host","Vitamins"
cpd03246_o,"Taurochenodeoxycholate_host","Bile Acids"
cpd01981_o,"5-Methylthio-D-ribose_host","Carbohydrates"
cpd90004,"Starch","Carbohydrates"
cpd00359,"Indol","Organic Compounds"
cpd00010,"CoA","Energy Rich Molecules"
cpd00448,"D-Glyceraldehyde","Intermediates"
cpd90007,"Maltohexaose","Organic Compounds"
cpd00009_o,"Phosphate_host","Energy Rich Molecules"
cpd00218,"Niacin","Vitamins"
cpd00132_o,"L-Asparagine_host","Amino Acids"
cpd03847_o,"Myristic acid_host","Fatty Acids"
cpd00046,"Cytidine monophosphate","Nucleotides"
cpd00220_o,"Riboflavin_host","Vitamins"
cpd00204_o,"CO_host","Inorganic Compounds"
cpd00141_o,"Propionate_host","Fatty Acids"
cpd00092,"Uracil","Nucleotides"
cpd00029_o,"Acetate_host","Fatty Acids"
cpd00322_o,"L-Isoleucine_host","Amino Acids"
cpd00069_o,"L-Tyrosine_host","Amino Acids"
cpd00367,"Cytidine","Nucleotides"
cpd00051_o,"L-Arginine_host","Amino Acids"
cpd90006,"Maltoundecaose","Organic Compounds"
cpd01741_o,"Dodecanoate_host","Fatty Acids"
cpd03047_o,"Taurocholate_host","Bile Acids"
cpd00263_o,"Pyridoxol_host","Organic Compounds"
cpd01080_o,"Octadecanoic acid_host","Organic Compounds"
cpd00003,"NAD","Nucleotides"
cpd00644_o,"(R)-Pantothenate_host","Organic Compounds"
cpd00036_o,"Succinate_host","Intermediates"
cpd00080,"Glycerol-3-phosphate","Intermediates"
cpd00119_o,"L-Histidine_host","Amino Acids"
cpd00064,"Ornithine","Amino Acids"
cpd00130_o,"L-Malate_host","Decarboxylic acids"
cpd00065_o,"L-Tryptophan_host","Amino Acids"
cpd11451,"Vitamin K2","Vitamins"
cpd11606,"Menaquinone 7","Vitamins"
cpd00076_o,"Sucrose_host","Carbohydrates"
cpd00179,"Maltose","Carbohydrates"
cpd00060_o,"L-Methionine_host","Amino Acids"
cpd00161_o,"L-Threonine_host","Amino Acids"
cpd00100,"Glycerol","Alcohols"
cpd00129_o,"L-Proline_host","Amino Acids"
cpd00159_o,"L-Lactate_host","Carbohydrates"
cpd00067_o,"H+_host","Electrolytes"
cpd00106,"Fumarate","Intermediates"
cpd00363_o,"Ethanol_host","Alcohols"
cpd11640_o,"H2_host","Inorganic Compounds"
cpd00182,"Adenosine","Nucleotides"
cpd00232_o,"Neu5Ac_host","Decarboxylic acids"
cpd00438,"Deoxyadenosine","Nucleotides"
cpd00218_o,"Niacin_host","Vitamins"
cpd00249,"Uridine","Nucleotides"
cpd00300_o,"Urate_host","Organic Compounds"
cpd00047_o,"Formate_host","Intermediates"
cpd00023_o,"L-Glutamate_host","Amino Acids"
cpd00226,"Hypoxanthine","Purine bases"
cpd00794,"D-Trehalose","Organic Compounds"
cpd00039_o,"L-Lysine_host","Amino Acids"
cpd00013_o,"NH3_host","Inorganic Compounds"
cpd00011_o,"CO2_host","Inorganic Compounds"
cpd90003_o,"Starch_host","Carbohydrates"
cpd01262_o,"Amylotriose_host","Carbohydrates"
cpd10516_o,"fe3_host","Electrolytes"
cpd00066_o,"L-Phenylalanine_host","Amino Acids"
cpd00229_o,"Glycolaldehyde_host","Organic Compounds"
cpd00027,"D-Glucose","Carbohydrates"
cpd00064_o,"Ornithine_host","Amino Acids"
cpd00133,"Nicotinamide","Vitamins"
cpd00307,"Cytosine","Amino Acids"
cpd00084_o,"L-Cysteine_host","Amino Acids"
cpd00184_o,"Thymidine_host","Nucleotides"
cpd00211_o,"Butyrate_host","Fatty Acids"
cpd90005,"Maltooctaose","Carbohydrates"
cpd00832_o,"N-Acetyl-D-chondrosamine_host","Organic Compounds"
cpd00082_o,"D-Fructose_host","Carbohydrates"
cpd00210,"Taurine","Amino Acids"
cpd90008,"Maltotridecaose","Carbohydrates"
cpd23430_o,"isocholate_host","Organic Compounds"
cpd00054_o,"L-Serine_host","Amino Acids"
cpd00082,"D-Fructose","Carbohydrates"
cpd00028,"Heme","Intermediates"
cpd00588_o,"Sorbitol_host","Alcohols"
cpd00001,"H2O","Inorganic Compounds"
cpd00047,"Formate","Intermediates"
cpd00066,"L-Phenylalanine","Amino Acids"
cpd00363,"Ethanol","Alcohols"
cpd00012,"PPi","Intermediates"
cpd01861_o,"1,2-Propanediol_host","Organic Compounds"
cpd00311,"Guanosine","Nucleotides"
cpd00309,"Xanthine","Purine bases"
cpd00071,"Acetaldehyde","Intermediates"
cpd00055,"Formaldehyde","Intermediates"
cpd00035,"L-Alanine","Amino Acids"
cpd00117,"D-Alanine","Amino Acids"
cpd03091_o,"5'-Deoxyadenosine_host","Nucleotides"
cpd00154_o,"Xylose_host","Carbohydrates"
cpd01618_o,"1,3-Propanediol_host","Alcohols"
cpd00033,"Glycine","Amino Acids"
cpd10515_o,"Fe2+_host","Electrolytes"
cpd00011,"CO2","Inorganic Compounds"
cpd00013,"NH3","Inorganic Compounds"
cpd00035_o,"L-Alanine_host","Amino Acids"
cpd00036,"Succinate","Intermediates"
cpd00073,"Urea","Organic Compounds"
cpd00118_o,"Putrescine_host","Intermediates"
cpd00122_o,"N-Acetyl-D-glucosamine_host","Carbohydrates"
cpd00130,"L-Malate","Decarboxylic acids"
cpd00133_o,"Nicotinamide_host","Vitamins"
cpd00156_o,"L-Valine_host","Amino Acids"
cpd00182_o,"Adenosine_host","Nucleotides"
cpd00204,"CO","Inorganic Compounds"
cpd00226_o,"Hypoxanthine_host","Purine bases"
cpd00249_o,"Uridine_host","Nucleotides"
cpd00264_o,"Spermidine_host","Polyamines"
cpd00277_o,"Deoxyguanosine_host","Nucleotides"
cpd00309_o,"Xanthine_host","Purine bases"
cpd00311_o,"Guanosine_host","Nucleotides"
cpd00367_o,"Cytidine_host","Nucleotides"
cpd00393_o,"Folate_host","Vitamins"
cpd00438_o,"Deoxyadenosine_host","Nucleotides"
cpd00526,"Cholate","Bile Acids"
cpd00654_o,"Deoxycytidine_host","Nucleotides"
cpd02992_o,"Mucuscore_host","Mucus compounds"
cpd11640,"H2","Inorganic Compounds"
cpd15237_o,"Hexadecenoate_host","Fatty Acids"
cpd21520_o,"Tn_antigen_host","Carbohydrates"
cpd23431,"3-Dehydrocholate","Bile Acids"
cpd00654,"Deoxycytidine","Nucleotides"
