# Supplementary material for: Metabolic modelling reveals increased autonomy and antagonism in type 2 diabetic gut microbiota
Source: Mol Syst Biol. 2025 Apr 22;21(6):720–31. doi: 10.1038/s44320-025-00100-w (PMC12130202; doi:10.1038/s44320-025-00100-w)
Supplement: Supplementary file 4 — Source data Fig. 2 [file 44320_2025_100_MOESM4_ESM.zip › Panel_2B_HbA1_vs_fluxesc.csv]

Metabolite_ID	FDR.PValue	Number_of_samples	Estimate	Metabolites	Communities_consuming	Communities_producing
cpd00393	0.002481842502369	195	21.0997509306333	Folate	0	195
cpd00393_o	0.002481842502369	1865	-22.1928697418378	Folate_host	1865	0
cpd00011_o	0.006500829418529	1866	-0.031324391016147	CO2_host	0	1866
cpd00211_o	0.006500829418529	1863	-0.099108308823179	Butyrate_host	0	1863
cpd00027_o	0.008688958092945	25	0.647334321471427	D-Glucose_host	23	2
cpd00126	0.008688958092945	1863	0.885276684873919	GMP	0	1863
cpd11451	0.008688958092945	1622	0.088859916302588	mql7	0	1622
cpd11606	0.008688958092945	1622	0.088859916302588	Menaquinone 7	0	1622
cpd00064	0.013864777688254	1836	1.79018234802985	Ornithine	0	1836
cpd00036_o	0.021275328433756	1866	0.016394813067844	Succinate_host	0	1866
cpd00438	0.021275328433756	1721	2.729009845843	Deoxyadenosine	0	1721
cpd00264_o	0.028293554322529	1866	-26.2328802129041	Spermidine_host	1866	0
cpd00118	0.032163875817556	443	28.606131308722	Putrescine	0	443
cpd00039	0.033833664275272	146	3.82159129332535	L-Lysine	0	146
cpd00182_o	0.033833664275272	1866	-7.37614944623409	Adenosine_host	1866	0
cpd00249_o	0.033833664275272	1866	-7.37614944623409	Uridine_host	1866	0
cpd00277_o	0.033833664275272	1866	-6.45745914995128	Deoxyguanosine_host	1866	0
cpd00300_o	0.033833664275272	1865	-0.958846403743161	urate_host	1865	0
cpd00311_o	0.033833664275272	1866	-6.45745914995128	Guanosine_host	1866	0
cpd00367_o	0.033833664275272	1866	-6.45745914995128	Cytidine_host	1866	0
cpd00438_o	0.033833664275272	1866	-7.37614944623409	Deoxyadenosine_host	1866	0
cpd00226_o	0.034683553845228	1866	-3.05117822636738	HYXN_host	1865	1
cpd00122_o	0.034709598195948	1866	-0.251058990405046	N-Acetyl-D-glucosamine_host	1866	0
cpd00453	0.034913927650258	8	7.09250711855121	1,2-Propanediol	0	8
cpd00067_o	0.039270766969075	1866	0.017140503249544	H+_host	0	1866
cpd00264	0.048609553766131	396	10.813068728703	Spermidine	0	396
