# Supplementary material for: Metabolic modelling reveals increased autonomy and antagonism in type 2 diabetic gut microbiota
Source: Mol Syst Biol. 2025 Apr 22;21(6):720–31. doi: 10.1038/s44320-025-00100-w (PMC12130202; doi:10.1038/s44320-025-00100-w)
Supplement: Supplementary file 4 — Source data Fig. 2 [file 44320_2025_100_MOESM4_ESM.zip › Panel_2C_metabolite_production.csv]

Metabolite_ID	Genus	Metabolites_name	Median_flux	Direction	More in	log10_fold_difference
cpd00011	Achromobacter	CO2	0.000383510534749	Production	More in healthy	2.58377729819543
cpd00011	Acidaminococcus	CO2	0.00528561660185	Production	More in healthy	3.72309565789906
cpd00011	Butyricicoccus	CO2	0.030777721212439	Production	More in healthy	4.48823646145063
cpd00011	Clostridiales	CO2	0.004471315226764	Production	More in healthy	3.65043528861511
cpd00011	Clostridium	CO2	0.009283304511042	Production	More in healthy	3.96770259641863
cpd00011	Eubacterium	CO2	0.016111000604057	Production	More in healthy	4.20712251393416
cpd00011	Granulicatella	CO2	0.001562523842492	Production	More in healthy	3.19382665294963
cpd00011	Lachnospiraceae	CO2	0.027087640249388	Production	More in healthy	4.43277117294357
cpd00011	Lactococcus	CO2	0.006045319389252	Production	More in healthy	3.78141925066003
cpd00011	Micrococcus	CO2	0.12429258913738	Production	More in healthy	5.09444523489514
cpd00011	Phascolarctobacterium	CO2	0.005326081079642	Production	More in healthy	3.72640777347598
cpd00011	Streptococcus	CO2	0.006604288254937	Production	More in healthy	3.81982602049572
cpd00011	Yokenella	CO2	0.020284844775053	Production	More in healthy	4.3071716887179
cpd00035	Butyricicoccus	L-Alanine	0.007611392810062	Production	More in healthy	3.88146413566369
cpd00035	Eubacterium	L-Alanine	-0.000347350960302	Uptake	More in healthy	-2.54076850388182
cpd00035	Granulicatella	L-Alanine	-0.000303707588301	Uptake	More in healthy	-2.48245564314012
cpd00035	Micrococcus	L-Alanine	0.002276669449552	Production	More in healthy	3.35729997982169
cpd00035	Phascolarctobacterium	L-Alanine	0.020504721519887	Production	More in healthy	4.31185387539392
cpd00035	Shigella	L-Alanine	-0.002467464179581	Uptake	More in healthy	-3.39225085669202
cpd00035	Yokenella	L-Alanine	-0.001706806695286	Uptake	More in healthy	-3.23218433779635
cpd00130	Bacteroides	L-Malate	-0.00566317768745	Uptake	More in healthy	-3.75306018823231
cpd00130	Campylobacter	L-Malate	0.002255495773841	Production	More in healthy	3.35324201768991
cpd00130	Faecalibacterium	L-Malate	0.047051556017157	Production	More in healthy	4.67257399032419
cpd00156	Achromobacter	L-Valine	-0.000219814334583	Uptake	More in healthy	-2.34205601032349
cpd00156	Acidaminococcus	L-Valine	-0.000356932266668	Uptake	More in healthy	-2.55258580994055
cpd00156	Bacteroides	L-Valine	-0.000492596700888	Uptake	More in healthy	-2.69249149887347
cpd00156	Campylobacter	L-Valine	0.030199432429506	Production	More in healthy	4.47999878086941
cpd00156	Clostridiales	L-Valine	-0.000372802010321	Uptake	More in healthy	-2.57147824560459
cpd00156	Faecalibacterium	L-Valine	0.018824913083795	Production	More in healthy	4.27473297970325
cpd00156	Granulicatella	L-Valine	-0.000332438600446	Uptake	More in healthy	-2.5217114452791
cpd00156	Klebsiella	L-Valine	-0.000564832277292	Uptake	More in healthy	-2.75191950647388
cpd00156	Micrococcus	L-Valine	-0.001470982145912	Uptake	More in healthy	-3.16760740149792
cpd00156	Phascolarctobacterium	L-Valine	0.013811505770108	Production	More in healthy	4.14024102919413
cpd00156	Shigella	L-Valine	-0.002178544097958	Uptake	More in healthy	-3.3381663553234
cpd00156	Streptococcus	L-Valine	-0.000200492497591	Uptake	More in healthy	-2.30209812600478
cpd00156	Yokenella	L-Valine	-0.001367324199557	Uptake	More in healthy	-3.13587150021928
cpd00204	Clostridiales	Carbon monoxide	0.019970410442651	Production	More in diabetics	4.30038699081695
cpd00211	Acidaminococcus	Butyrate	0.008673988941827	Production	More in healthy	3.93821886414585
cpd00211	Butyricicoccus	Butyrate	0.013023919527677	Production	More in healthy	4.11474170413038
cpd00211	Clostridiales	Butyrate	0.000427013215299	Production	More in healthy	2.63044131587412
cpd00211	Clostridium	Butyrate	0.004262034308009	Production	More in healthy	3.62961694132357
cpd00211	Eubacterium	Butyrate	0.010432837097987	Production	More in healthy	4.01840242620718
cpd00211	Klebsiella	Butyrate	1.53257126569036E-05	Production	More in healthy	1.18542067867264
cpd00211	Lachnospiraceae	Butyrate	0.006529326766726	Production	More in healthy	3.81486840385255
cpd00211	Micrococcus	Butyrate	0.057087598741644	Production	More in healthy	4.75654177579376
cpd00211	Shigella	Butyrate	6.31502941874826E-05	Production	More in healthy	1.80037537806954
cpd00239	Acidaminococcus	H2S	-7.07693745154225E-05	Uptake	More in diabetics	-1.84984535717512
cpd00239	Bacteroides	H2S	1.00943680099838E-05	Production	More in diabetics	1.0040791337434
cpd00239	Butyricicoccus	H2S	0.013061438398614	Production	More in diabetics	4.11599100650892
cpd00239	Campylobacter	H2S	-0.000232091964006	Uptake	More in diabetics	-2.3656601036258
cpd00239	Lachnospiraceae	H2S	-0.000307059651622	Uptake	More in diabetics	-2.48722275285049
cpd00239	Lactococcus	H2S	1.53414816185712E-05	Production	More in diabetics	1.18586730405217
cpd00239	Micrococcus	H2S	-0.000293537694323	Uptake	More in diabetics	-2.4676638786167
cpd00588	Shigella	Sorbitol	0.258607622673091	Production	More in diabetics	5.41264132192129
cpd00588	Yokenella	Sorbitol	0.173981861774749	Production	More in diabetics	5.24050397390476
cpd00644	Klebsiella	Pantothenic acid	-2.45885782972418E-05	Uptake	More in diabetics	-1.39073341871381
cpd00644	Lachnospiraceae	Pantothenic acid	-3.76919569171409E-05	Uptake	More in diabetics	-1.57624868603685
cpd00644	Yokenella	Pantothenic acid	-5.41702923503241E-05	Uptake	More in diabetics	-1.73376117942678
cpd01262	Bacteroides	Amylotriose	0.000354929506744	Production	More in diabetics	2.55014210552776
cpd01262	Klebsiella	Amylotriose	0.070574131369459	Production	More in diabetics	4.84864554152994
cpd01663	Butyricicoccus	Chenodeoxycholate	0.001527009540285	Production	More in diabetics	3.18384175040311
cpd01663	Streptococcus	Chenodeoxycholate	0.005524159952325	Production	More in diabetics	3.74226624510688
cpd01981	Butyricicoccus	5-Methylthio-D-ribose	1.82320426049673E-06	Production	More in diabetics	0.260835327040715
cpd01981	Klebsiella	5-Methylthio-D-ribose	0.000943883128948	Production	More in diabetics	2.97491822354055
cpd01981	Shigella	5-Methylthio-D-ribose	0.003263607762935	Production	More in diabetics	3.51369795748713
cpd01981	Yokenella	5-Methylthio-D-ribose	0.003351434524526	Production	More in diabetics	3.525230739196
cpd03091	Lactococcus	5'-Deoxyadenosine	2.55659650485387E-05	Production	More in diabetics	1.4076621908566
cpd21520	Bacteroides	Tn antigen	0.000161719275328	Production	More in healthy	2.20876178657151
cpd21520	Clostridium	Tn antigen	0.002951647348105	Production	More in healthy	3.47006446835391
