# Supplementary material for: Metabolic modelling reveals increased autonomy and antagonism in type 2 diabetic gut microbiota
Source: Mol Syst Biol. 2025 Apr 22;21(6):720–31. doi: 10.1038/s44320-025-00100-w (PMC12130202; doi:10.1038/s44320-025-00100-w)
Supplement: Supplementary file 4 — Source data Fig. 2 [file 44320_2025_100_MOESM4_ESM.zip › Panel_2D_pathway_enrichment.tsv]

Subsystem	P_Value	Estimate	Enriched	Number of Reactions	FDR
(Aminomethyl)Phosphonate Degradation	1	0.989377915655482	FALSE	1	1
Glyphosate Degradation Iii	1	0.989377915655482	FALSE	1	1
Glycogen Degradation I	0.275580681548912	1.43620169140912	TRUE	12	0.566168231895042
Tetrapyrrole Biosynthesis I (From Glutamate)	0.028279081329444	4.62571150081141	TRUE	4	0.186463985437515
Tetrapyrrole Biosynthesis Ii (From Glycine)	0.028279081329444	4.62571150081141	TRUE	4	0.186463985437515
Adenosine Ribonucleotides Dn Biosynthesis	0.004623489374069	6.9427435833022	TRUE	5	0.069638944488036
Coenzyme A Biosynthesis I (Prokaryotic)	0.068873170322954	4.16113396644296	TRUE	3	0.291656792694144
Guadinomine B Biosynthesis	0.490576375280576	1.73179264094097	TRUE	1	0.734979045997975
Urea Cycle	0.068873170322954	4.16113396644296	TRUE	3	0.291656792694144
Pyrimidine Deoxyribonucleotides Dn Biosynthesis Iii	0.219614646985514	1.54244720544707	TRUE	10	0.490829435412363
Pyrimidine Deoxyribonucleotides Dn Biosynthesis I	0.156963874730864	1.6607106969512	TRUE	11	0.441287122147605
Adenosine Deoxyribonucleotides Dn Biosynthesis	0.009402473058176	3.2703686133372	TRUE	8	0.102684903135345
Ppgpp Biosynthesis	0.019726517634884	3.03874408706272	TRUE	7	0.174180953584615
Utp And Ctp Dn Biosynthesis	0.000342479731624	4.50541230943591	TRUE	11	0.015792120958226
Adenosine Deoxyribonucleotides Dn Biosynthesis Ii	0.000430205988692	3.98022809175056	TRUE	12	0.0162304986643
Pyrimidine Deoxyribonucleotides Biosynthesis From Ctp	0.048118405324984	1.92328172649145	TRUE	13	0.234931037763158
Guanosine Deoxyribonucleotides Dn Biosynthesis I	0.009402473058176	3.2703686133372	TRUE	8	0.102684903135345
Pyrimidine Deoxyribonucleotide Phosphorylation	0.000308902053127	4.17948486992864	TRUE	12	0.015792120958226
Guanosine Deoxyribonucleotides Dn Biosynthesis Ii	0.000430205988692	3.98022809175056	TRUE	12	0.0162304986643
Cmp Phosphorylation	0.000537657163936	4.6397280134604	TRUE	10	0.018593976919442
Guanosine Ribonucleotides Dn Biosynthesis	0.002049842804268	3.66189737925383	TRUE	10	0.040508798274824
Purine Deoxyribonucleosides Salvage	0.005910811261404	3.0237505760418	TRUE	10	0.076655833546328
Pyrimidine Deoxyribonucleotides Dn Biosynthesis Ii	0.001455417531175	2.95534150264004	TRUE	14	0.040266551695844
Flavin Biosynthesis I (Bacteria And Plants)	0.656491790383873	1.38558653314358	TRUE	2	0.856742430846878
L-Methionine Degradation I (To L-Homocysteine)	0.490576375280576	1.73179264094097	TRUE	1	0.734979045997975
S-Adenosyl-L-Methionine Cycle Ii	1	1.15434984189681	TRUE	1	1
S-Adenosyl-L-Methionine Cycle I	0.089642272617011	2.77449890153708	TRUE	4	0.324742110687297
Spermidine Biosynthesis I	0.169071451617998	3.46527982151357	TRUE	2	0.441287122147605
Pyrimidine Deoxyribonucleosides Salvage	0.423864991785687	1.7327321047099	TRUE	3	0.695272614984428
So4assim-Pwy2	0.656491790383873	1.38558653314358	TRUE	2	0.856742430846878
Nad Biosynthesis From 2-Amino-3-Carboxymuconate Semialdehyde	0.068873170322954	4.16113396644296	TRUE	3	0.291656792694144
Nad Salvage Pathway Ii (Pnc Iv Cycle)	0.316925588688385	1.97994940803931	TRUE	2	0.637046925947839
Nad Dn Biosynthesis I (From Aspartate)	0.185568010082498	2.31078474298618	TRUE	3	0.468783016748845
Nad Salvage Pathway I (Pnc Vi Cycle)	0.694022561803804	1.15444874318703	TRUE	2	0.892564612947871
Nad Salvage Pathway V (Pnc V Cycle)	0.217741774850761	2.77222249940856	TRUE	2	0.490829435412363
Pwy-8131	0.15274932785155	2.60005601735201	TRUE	3	0.441287122147605
S-Methyl-5'-Thioadenosine Degradation I	0.267364643026696	2.30993614444659	TRUE	2	0.560385489172116
Autoinducer Ai-2 Biosynthesis I	0.093901333210785	3.46685998788979	TRUE	3	0.324742110687297
S-Methyl-5'-Thioadenosine Degradation Iv	0.169071451617998	3.46527982151357	TRUE	2	0.441287122147605
Autoinducer Ai-2 Biosynthesis Ii (Vibrio)	0.093901333210785	3.46685998788979	TRUE	3	0.324742110687297
Glycolysis I (From Glucose 6-Phosphate)	1.62704677654745E-05	3.49565014710303	TRUE	21	0.006752244122672
Heterolactic Fermentation	0.005874834568896	1.94726437185868	TRUE	24	0.076655833546328
Entner-Doudoroff Pathway Iii (Semi-Phosphorylative)	0.847098765253409	1.04562682451725	TRUE	8	0.979236734206587
Glycolysis V (Pyrococcus)	0.00023176089373	3.75345389069773	TRUE	14	0.013740110128262
Glycolysis Iii (From Glucose)	0.000130139852589	2.51916920208314	TRUE	27	0.009001339804094
Bifidobacterium Shunt	6.54988426420551E-05	2.61431793538248	TRUE	28	0.009001339804094
Mixed Acid Fermentation	0.105496059505145	1.6777060972922	TRUE	14	0.358859546677339
Bifidoshunt2	0.000113294887267	2.55337636434829	TRUE	27	0.009001339804094
Glycolysis Ii (From Fructose 6-Phosphate)	0.000110532018542	3.30678146497103	TRUE	18	0.009001339804094
Glycine Cleavage	0.656491790383873	1.38558653314358	TRUE	2	0.856742430846878
Pyruvate Decarboxylation To Acetyl Coa	0.674834461771142	1.25952225162844	TRUE	2	0.87517594260945
2-Oxoglutarate Decarboxylation To Succinyl-Coa	1	1.06558769845895	TRUE	2	1
2-Oxoisovalerate Decarboxylation To Isobutanoyl-Coa	0.760094154468181	0.659172154477763	FALSE	2	0.908819362955372
L-Glutamate Degradation V (Via Hydroxyglutarate)	0.100387285726547	0.431419324101672	FALSE	4	0.344303500632371
Pwy-8086	0.071831519852353	2.43015560279598	TRUE	7	0.298100807387265
Ethanolamine Utilization	0.418942802789183	1.38632998630619	TRUE	5	0.695272614984428
Acetate And Atp Formation From Acetyl-Coa I	0.029842892097237	6.93508860487117	TRUE	3	0.186463985437515
Gallate Degradation Iii (Anaerobic)	0.389354126208939	1.50714442830875	TRUE	5	0.695272614984428
Acetylene Degradation (Anaerobic)	0.418942802789183	1.38632998630619	TRUE	5	0.695272614984428
L-Lysine Fermentation To Acetate And Butanoate	0.800402178872685	1.1173814670967	TRUE	5	0.935681420372293
Sulfolactate Degradation Ii	0.122661931777744	4.62106332462642	TRUE	2	0.371567165604115
Pyruvate Fermentation To Acetate Ii	0.029842892097237	6.93508860487117	TRUE	3	0.186463985437515
Purine Nucleobases Degradation Ii (Anaerobic)	0.216703229630371	1.8250805496481	TRUE	5	0.490829435412363
Nitrate Reduction V (Assimilatory)	1	0.989377915655482	FALSE	1	1
Nitrate Reduction Vi (Assimilatory)	1	1.15434984189681	TRUE	1	1
Stachyose Degradation	0.161321047445563	0.345465427463991	FALSE	2	0.441287122147605
Sucrose Degradation Ii (Sucrose Synthase)	0.001229984783847	4.47165185691298	TRUE	9	0.036460263235454
Type I Lipoteichoic Acid Biosynthesis (S. Aureus)	0.727945792287177	1.08268800854659	TRUE	10	0.901783593430384
Udp-Α-D-Glucose Biosynthesis I	0.0400940290299	3.96396965967867	TRUE	4	0.218934500623797
Mycolyl-Arabinogalactan-Peptidoglycan Complex Biosynthesis	0.490576375280576	1.73179264094097	TRUE	1	0.734979045997975
D-Galactose Degradation I (Leloir Pathway)	0.272150231753458	1.98120678932093	TRUE	4	0.561902219789478
Udp-Α-D-Galactose Biosynthesis	0.41699348658001	2.30908830711457	TRUE	1	0.695272614984428
Trehalose Degradation Ii (Cytosolic)	0.382533656759347	1.38707631158483	TRUE	8	0.695272614984428
Trehalose Degradation Iv	0.391182217184462	1.35312366340827	TRUE	8	0.695272614984428
Trehalose Degradation I (Low Osmolarity)	0.822386649125375	1.06575626598756	TRUE	6	0.953325305550364
Glycogen Degradation Ii	0.712852284724391	1.09409663597572	TRUE	9	0.892564612947871
Glucose And Glucose-1-Phosphate Degradation	0.712852284724391	1.09409663597572	TRUE	9	0.892564612947871
Gdp-Glucose Biosynthesis	0.295025940992107	1.45211404370745	TRUE	9	0.60313184981145
Sucrose Degradation Iii (Sucrose Invertase)	0.317755936557115	1.44565243649994	TRUE	10	0.637046925947839
D-Xylose Degradation I	0.122025155445645	2.97156785107461	TRUE	3	0.371567165604115
Heme B Biosynthesis Ii (Anaerobic)	0.122661931777744	4.62106332462642	TRUE	2	0.371567165604115
Heme B Biosynthesis I (Aerobic)	0.36565069699907	1.73226207163613	TRUE	2	0.685307004055997
Purine Nucleobases Degradation I (Anaerobic)	0.656491790383873	1.38558653314358	TRUE	2	0.856742430846878
Glycine Degradation (Stickland Reaction)	0.122661931777744	4.62106332462642	TRUE	2	0.371567165604115
(S)-Propane-1,2-Diol Degradation	0.18083334574115	1.86833382839064	TRUE	7	0.46324591655912
L-Threonine Degradation I	0.068873170322954	4.16113396644296	TRUE	3	0.291656792694144
Gluconeogenesis I	0.000795001165667	3.63343990820473	TRUE	12	0.025378883365521
Reductive Tca Cycle I	0.439532698439019	1.43451850196269	TRUE	6	0.71813413327635
Incomplete Reductive Tca Cycle	0.025269548298753	3.20453239790192	TRUE	6	0.186463985437515
Tca Cycle Iv (2-Oxoglutarate Decarboxylase)	0.790716707112722	0.741557660091291	FALSE	3	0.932237026851646
Methylaspartate Cycle	1	0.865345849620196	FALSE	4	1
Glyoxylate Cycle	1	0.532467843660104	FALSE	1	1
Pyruvate Fermentation To Propanoate I	0.423864991785687	1.7327321047099	TRUE	3	0.695272614984428
Tca Cycle V (2-Oxoglutarate:ferredoxin Oxidoreductase)	0.591473589403186	1.28341359756887	TRUE	5	0.802161894125236
Tca Cycle I (Prokaryotic)	0.773918574764677	1.15464692745166	TRUE	4	0.915031933126328
Formaldehyde Assimilation I (Serine Pathway)	0.272150231753458	1.98120678932093	TRUE	4	0.561902219789478
Reductive Tca Cycle Ii	0.15554514626253	1.89204944226867	TRUE	6	0.441287122147605
L-Tyrosine Degradation I	0.742093319870164	1.15454777162366	TRUE	3	0.908819362955372
L-Tyrosine Degradation Iv (To 4-Methylphenol)	0.465649862213824	1.48494707418657	TRUE	3	0.734979045997975
(R)-Cysteate Degradation	0.15274932785155	2.60005601735201	TRUE	3	0.441287122147605
L-Aspartate Degradation I	0.122025155445645	2.97156785107461	TRUE	3	0.371567165604115
L-Tyrosine Degradation Ii	0.443726917918571	1.59930588752296	TRUE	3	0.719322933344559
Sulfolactate Degradation Iii	0.15274932785155	2.60005601735201	TRUE	3	0.441287122147605
L-Phenylalanine Degradation Vi (Stickland Reaction)	0.752112235352821	1.09373466151823	TRUE	3	0.908819362955372
L-Aspartate Biosynthesis	0.122025155445645	2.97156785107461	TRUE	3	0.371567165604115
L-Phenylalanine Biosynthesis I	0.032350378196388	2.97537160436521	TRUE	6	0.186463985437515
4-Hydroxyphenylpyruvate Biosynthesis	0.423864991785687	1.7327321047099	TRUE	3	0.695272614984428
L-Tyrosine Biosynthesis I	0.081483874600477	2.47790383126904	TRUE	5	0.324742110687297
L-Glutamate Degradation Ii	0.054293281158703	3.46844216341264	TRUE	4	0.245716030715909
L-Tyrosine Degradation V (Stickland Reaction)	1	1.03893239680314	TRUE	3	1
L-Phenylalanine Degradation Ii (Anaerobic)	0.465649862213824	1.48494707418657	TRUE	3	0.734979045997975
Aerobic Respiration I (Cytochrome C)	0.76041331474994	0.629153236800136	FALSE	2	0.908819362955372
Partial Tca Cycle (Obligate Autotrophs)	0.76041331474994	0.629153236800136	FALSE	2	0.908819362955372
Succinate To Cytochrome Bd Oxidase Electron Transfer	0.554877360013092	1.38533935080682	TRUE	1	0.757480606596819
Tca Cycle Vii (Acetate-Producers)	0.76041331474994	0.629153236800136	FALSE	2	0.908819362955372
Succinate To Cytochrome Bo Oxidase Electron Transfer	0.41699348658001	2.30908830711457	TRUE	1	0.695272614984428
Udp-N-Acetyl-D-Glucosamine Biosynthesis I	0.070840694400068	3.08302466431378	TRUE	4	0.296958466424527
Anhydromuropeptides Recycling I	0.76041331474994	0.629153236800136	FALSE	2	0.908819362955372
Folate-Syn-Gs1	0.046168181312809	2.52588845614894	TRUE	8	0.234157048422352
Tetrahydromonapterin Biosynthesis	0.554877360013092	1.38533935080682	TRUE	1	0.757480606596819
Erythro-Tetrahydrobiopterin Biosynthesis I	1	0.692390095497238	FALSE	1	1
6-Hydroxymethyl-Dihydropterin Diphosphate Biosynthesis I	0.36565069699907	1.73226207163613	TRUE	2	0.685307004055997
Preq0 Biosynthesis	0.554877360013092	1.38533935080682	TRUE	1	0.757480606596819
Threo-Tetrahydrobiopterin Biosynthesis	1	0.989377915655482	FALSE	1	1
L-Lysine Biosynthesis Vi	0.017061601365631	4.33875780797115	TRUE	5	0.15734587926082
L-Lysine Biosynthesis Iii	0.011695524772295	4.95867202793815	TRUE	5	0.115562923345293
L-Lysine Biosynthesis I	0.032127669758604	3.47002635176626	TRUE	5	0.186463985437515
L-Lysine Biosynthesis Ii	0.023836748857711	3.85625072639811	TRUE	5	0.186463985437515
L-Homoserine Biosynthesis	0.047395643536091	5.20126624991096	TRUE	3	0.234157048422352
Pwy-8088	0.029842892097237	6.93508860487117	TRUE	3	0.186463985437515
Ectoine Biosynthesis	0.217741774850761	2.77222249940856	TRUE	2	0.490829435412363
Norspermidine Biosynthesis	0.169071451617998	3.46527982151357	TRUE	2	0.441287122147605
L-Glutamate Degradation Ix (Via 4-Aminobutanoate)	0.41699348658001	2.30908830711457	TRUE	1	0.695272614984428
L-Glutamine Degradation I	0.490576375280576	1.73179264094097	TRUE	1	0.734979045997975
L-Asparagine Degradation I	0.490576375280576	1.73179264094097	TRUE	1	0.734979045997975
Glutaminyl-Trnagln Biosynthesis Via Transamidation	0.554877360013092	1.38533935080682	TRUE	1	0.757480606596819
L-Asparagine Biosynthesis Iii (Trna-Dependent)	0.554877360013092	1.38533935080682	TRUE	1	0.757480606596819
Utp And Ctp Dephosphorylation I	0.814636707050219	0.728340597214396	FALSE	4	0.949646723106295
Inosine 5'-Phosphate Degradation	0.796954168687059	1.15474621091661	TRUE	5	0.934282429393022
Tunicamycin Biosynthesis	1	0.944303514190466	FALSE	3	1
Nad Salvage Pathway Iii (To Nicotinamide Riboside)	0.732950356067156	1.22258604621485	TRUE	3	0.902594652130177
Adenosine Nucleotides Degradation Ii	0.796954168687059	1.15474621091661	TRUE	5	0.934282429393022
Guanosine Nucleotides Degradation Iii	1	0.955152086429036	FALSE	4	1
Pyrimidine Ribonucleosides Salvage I	1	0.944303514190466	FALSE	3	1
5,6-Dimethylbenzimidazole Biosynthesis I (Aerobic)	0.41699348658001	2.30908830711457	TRUE	1	0.695272614984428
Utp And Ctp Dephosphorylation Ii	0.718353206565274	0.407034201108364	FALSE	1	0.892564612947871
L-Serine Biosynthesis I	0.554877360013092	1.38533935080682	TRUE	1	0.757480606596819
Thiamine Diphosphate Biosynthesis Iii (Staphylococcus)	0.490576375280576	1.73179264094097	TRUE	1	0.734979045997975
Udp-N-Acetylmuramoyl-Pentapeptide Biosynthesis I (Meso-Diaminopimelate Containing)	0.004866335879887	5.2093684198692	TRUE	6	0.069638944488036
Udp-N-Acetylmuramoyl-Pentapeptide Biosynthesis Iii (Meso-Diaminopimelate Containing)	0.007602922853645	5.7853602406418	TRUE	5	0.090148942407505
Peptidoglycansyn-Pwy2	0.001949630460294	4.63504379863483	TRUE	8	0.040508798274824
Udp-N-Acetylmuramoyl-Pentapeptide Biosynthesis Ii (Lysine-Containing)	0.017061601365631	4.33875780797115	TRUE	5	0.15734587926082
L-Tryptophan Biosynthesis	0.0400940290299	3.96396965967867	TRUE	4	0.218934500623797
Trpsyn-Pwy2	0.017061601365631	4.33875780797115	TRUE	5	0.15734587926082
L-Phenylalanine Biosynthesis Ii	0.011599765557984	6.9389141233608	TRUE	4	0.115562923345293
L-Histidine Biosynthesis	6.44175136290059E-05	5.89325949864895	TRUE	11	0.009001339804094
L-Lysine Biosynthesis Iv	1	0.86551920425417	FALSE	2	1
Photorespiration	0.674834461771142	1.25952225162844	TRUE	2	0.87517594260945
Β-Alanine Degradation Ii	0.217741774850761	2.77222249940856	TRUE	2	0.490829435412363
Propanoyl-Coa Degradation Ii	0.710699423907511	0.461388464481091	FALSE	1	0.892564612947871
3-Hydroxypropanoate Cycle	0.499841742034971	0.384386436509303	FALSE	1	0.738062965840964
Myo-Inositol Degradation I	1	0.989377915655482	FALSE	1	1
Acrylate Degradation	0.490576375280576	1.73179264094097	TRUE	1	0.734979045997975
Glyoxylate Assimilation	0.71031428816188	0.494390444838177	FALSE	1	0.892564612947871
Pwy66-429	0.376998334060969	1.57578551299024	TRUE	5	0.695272614984428
Ethanol Degradation Ii	0.08242017705451	0.293823603986208	FALSE	2	0.324742110687297
Phytol Degradation	0.529149317224503	0.740558569773928	FALSE	9	0.757480606596819
L-Valine Degradation Ii	0.768986545103062	1.20497062486243	TRUE	4	0.911798332050774
L-Tryptophan Degradation V (Side Chain Pathway)	0.083741851132265	0.28767573332876	FALSE	2	0.324742110687297
Phenylethanol Biosynthesis	0.420620916577632	0.476985939895151	FALSE	2	0.695272614984428
Ethanol Degradation I	0.760094154468181	0.659172154477763	FALSE	2	0.908819362955372
Pyruvate Fermentation To Ethanol Ii	0.762094309177035	0.6017445264797	FALSE	2	0.908819362955372
Pyruvate Fermentation To Ethanol Iii	1	0.903155375106688	FALSE	3	1
Pyruvate Fermentation To Ethanol I	0.762094309177035	0.6017445264797	FALSE	2	0.908819362955372
Formaldehyde Assimilation Ii (Assimilatory Rump Cycle)	0.042877873218502	2.1239445301416	TRUE	11	0.222428967320976
1,5-Anhydrofructose Degradation	0.001902781256157	0.219548039372264	FALSE	3	0.040508798274824
Gdp-Mannose Biosynthesis	0.15274932785155	2.60005601735201	TRUE	3	0.441287122147605
Sucrose Degradation Iv (Sucrose Phosphorylase)	0.002804881683751	4.27831756563494	TRUE	8	0.052910268125302
Sucrose Biosynthesis Iii	0.0400940290299	3.96396965967867	TRUE	4	0.218934500623797
Starch Biosynthesis	0.032350378196388	2.97537160436521	TRUE	6	0.186463985437515
Formaldehyde Oxidation I	0.219986204787228	2.07964183533292	TRUE	3	0.490829435412363
2-Amino-3-Hydroxycyclopent-2-Enone Biosynthesis	0.41699348658001	2.30908830711457	TRUE	1	0.695272614984428
Cdp-Diacylglycerol Biosynthesis I	0.336964254478594	1.3602450105185	TRUE	10	0.669091701476634
Cdp-Diacylglycerol Biosynthesis Ii	0.336964254478594	1.3602450105185	TRUE	10	0.669091701476634
Cdp-Diacylglycerol Biosynthesis Iii	0.349236981299135	1.42774359537217	TRUE	7	0.681338080273399
Glucosylglycerol Biosynthesis	0.089642272617011	2.77449890153708	TRUE	4	0.324742110687297
Glycerol Degradation I	1	1.15434984189681	TRUE	1	1
Poly(Ribitol Phosphate) Wall Teichoic Acid Biosynthesis Ii (S. Aureus)	1	0.576891138513358	FALSE	1	1
Poly(3-O-Β-D-Glucopyranosyl-N-Acetylgalactosamine 1-Phosphate) Wall Teichoic Acid Biosynthesis	1	1.15434984189681	TRUE	1	1
Poly(Glycerol Phosphate) Wall Teichoic Acid Biosynthesis	1	0.89335210784603	FALSE	4	1
Poly(Ribitol Phosphate) Wall Teichoic Acid Biosynthesis I (B. Subtilis)	1	0.576891138513358	FALSE	1	1
Thiosulfate Oxidation I (To Tetrathionate)	0.41699348658001	2.30908830711457	TRUE	1	0.695272614984428
Assimilatory Sulfate Reduction Iii	0.554877360013092	1.38533935080682	TRUE	1	0.757480606596819
Ergothioneine Biosynthesis I (Bacteria)	0.41699348658001	2.30908830711457	TRUE	1	0.695272614984428
Β-Alanine Biosynthesis Ii	1	0.86551920425417	FALSE	2	1
Cholesterol Degradation To Androstenedione I (Cholesterol Oxidase)	0.005341471139531	0.118853499496781	FALSE	1	0.073890350763507
Androstenedione Degradation	0.028839178543826	0.246396979075757	FALSE	2	0.186463985437515
Mevalonate Pathway I	0.764998795850732	0.576619760552021	FALSE	2	0.909669055237976
Sitosterol Degradation To Androstenedione	0.054471987532202	0.177067706841685	FALSE	1	0.245716030715909
2-Methylpropene Degradation	0.026173074420968	0.146819874582247	FALSE	1	0.186463985437515
Acetoacetate Degradation (To Acetyl Coa)	0.506154786495882	0.345885019767351	FALSE	1	0.742241118006329
Fatty Acid Salvage	0.223960361205331	0.600205986271084	FALSE	8	0.49702433101718
2-Deoxy-D-Ribose Degradation Ii	0.349689889185283	0.329384327096461	FALSE	1	0.681338080273399
Ethylmalonyl-Coa Pathway	0.081517124777691	0.186673397966918	FALSE	1	0.324742110687297
Cholesterol Degradation To Androstenedione Ii (Cholesterol Dehydrogenase)	0.003610884082312	0.112976789060296	FALSE	1	0.062438203923311
4-Ethylphenol Degradation (Anaerobic)	0.499841742034971	0.384386436509303	FALSE	1	0.738062965840964
Pyruvate Fermentation To Butanoate	0.204665878158728	0.422933437488532	FALSE	3	0.490829435412363
Glutaryl-Coa Degradation	0.057227628731991	0.168399140035977	FALSE	1	0.252653892806131
L-Isoleucine Degradation I	1	1.01004104609618	TRUE	7	1
Pyruvate Fermentation To Acetone	0.762094309177035	0.6017445264797	FALSE	2	0.908819362955372
Polyhydroxybutanoate Biosynthesis	0.167972300832857	0.246880068600965	FALSE	1	0.441287122147605
Fatty Acid Β-Oxidation I	0.042787013833104	0.313503494999405	FALSE	3	0.222428967320976
Pyruvate Fermentation To Butanol I	0.108885138564152	0.39086984225377	FALSE	3	0.36737668702539
Oleate Β-Oxidation	0.20926389131601	0.638974805620685	FALSE	10	0.490829435412363
4-Oxopentanoate Degradation	0.168254768836741	0.238345068083157	FALSE	1	0.441287122147605
Methyl Tert-Butyl Ether Degradation	0.054387017000019	0.181744164098168	FALSE	1	0.245716030715909
Pyruvate Fermentation To Propanoate Ii (Acrylate Pathway)	0.554877360013092	1.38533935080682	TRUE	1	0.757480606596819
4-Aminobutanoate Degradation V	1	0.769240286557143	FALSE	2	1
Succinate Fermentation To Butanoate	1	0.814572634547631	FALSE	2	1
N10-Formyl-Tetrahydrofolate Biosynthesis	0.024896075722199	2.85974909884324	TRUE	7	0.186463985437515
Tetrahydrofolate Biosynthesis	0.032127669758604	3.47002635176626	TRUE	5	0.186463985437515
Lwp-Gs	0.053526771951582	2.89140860944371	TRUE	5	0.245716030715909
Reductive Acetyl Coenzyme A Pathway I (Homoacetogenic Bacteria)	0.042009838494455	3.15453352803823	TRUE	5	0.222428967320976
Folate Transformations I	0.053526771951582	2.89140860944371	TRUE	5	0.245716030715909
Folate Polyglutamylation	0.122025155445645	2.97156785107461	TRUE	3	0.371567165604115
Formate Assimilation Into 5,10-Methylenetetrahydrofolate	0.41699348658001	2.30908830711457	TRUE	1	0.695272614984428
Glycine Betaine Degradation I	1	0.989377915655482	FALSE	1	1
L-Methionine Biosynthesis I	0.077381363033046	2.3141867599374	TRUE	7	0.317953125333802
Ump Biosynthesis Ii	0.023836748857711	3.85625072639811	TRUE	5	0.186463985437515
Ump Biosynthesis Iii	0.023836748857711	3.85625072639811	TRUE	5	0.186463985437515
Ump Biosynthesis I	0.089642272617011	2.77449890153708	TRUE	4	0.324742110687297
Homocysteine And Cysteine Interconversion	0.032087164063286	2.50158330270623	TRUE	9	0.186463985437515
L-Cysteine Biosynthesis Iii (From L-Homocysteine)	0.089642272617011	2.77449890153708	TRUE	4	0.324742110687297
L-Cysteine Degradation Ii	0.267364643026696	2.30993614444659	TRUE	2	0.560385489172116
Formaldehyde Assimilation Iii (Dihydroxyacetone Cycle)	0.020674774873226	2.57507730125118	TRUE	10	0.178750657758095
Calvin-Benson-Bassham Cycle	0.188595237431278	1.79902439691122	TRUE	7	0.471488093578195
Purine Ribonucleosides Degradation	0.174487698437538	2.16784470228398	TRUE	5	0.449766427649554
Streptomycin Biosynthesis	0.219986204787228	2.07964183533292	TRUE	3	0.490829435412363
Glycogen Biosynthesis Iii (From Α-Maltose 1-Phosphate)	0.174487698437538	2.16784470228398	TRUE	5	0.449766427649554
2-Deoxy-Α-D-Ribose 1-Phosphate Degradation	0.028279081329444	4.62571150081141	TRUE	4	0.186463985437515
Pwy-8139	0.122025155445645	2.97156785107461	TRUE	3	0.371567165604115
Glycogen Biosynthesis I (From Adp-D-Glucose)	0.219986204787228	2.07964183533292	TRUE	3	0.490829435412363
2-Deoxy-D-Ribose Degradation I	0.41699348658001	2.30908830711457	TRUE	1	0.695272614984428
Pentose Phosphate Pathway (Partial)	0.406717142477068	1.89033509823967	TRUE	3	0.695272614984428
Pentose Phosphate Pathway (Non-Oxidative Branch)	0.272150231753458	1.98120678932093	TRUE	4	0.561902219789478
Sedoheptulose Bisphosphate Bypass	0.169071451617998	3.46527982151357	TRUE	2	0.441287122147605
5-Aminoimidazole Ribonucleotide Biosynthesis I	0.004623489374069	6.9427435833022	TRUE	5	0.069638944488036
5-Aminoimidazole Ribonucleotide Biosynthesis Ii	0.011599765557984	6.9389141233608	TRUE	4	0.115562923345293
Tca Cycle Viii (Helicobacter)	1	0.830786384697419	FALSE	3	1
Impsyn-High-Hco3	0.007602922853645	5.7853602406418	TRUE	5	0.090148942407505
Inosine-5'-Phosphate Biosynthesis I	0.007254907055926	4.63037164332277	TRUE	6	0.090148942407505
L-Arginine Biosynthesis Iv (Archaebacteria)	0.023836748857711	3.85625072639811	TRUE	5	0.186463985437515
L-Arginine Biosynthesis Ii (Acetyl Cycle)	0.042009838494455	3.15453352803823	TRUE	5	0.222428967320976
L-Arginine Biosynthesis Iii (Via N-Acetyl-L-Citrulline)	0.053526771951582	2.89140860944371	TRUE	5	0.245716030715909
L-Leucine Degradation I	0.110556673656431	2.52197672713347	TRUE	4	0.370008222317895
L-Isoleucine Biosynthesis Ii	0.186383609068818	2.04018098615614	TRUE	5	0.468783016748845
L-Isoleucine Biosynthesis V	0.267364643026696	2.30993614444659	TRUE	2	0.560385489172116
L-Isoleucine Biosynthesis I (From Threonine)	0.389354126208939	1.50714442830875	TRUE	5	0.695272614984428
L-Leucine Degradation Iv (Stickland Reaction)	0.217741774850761	2.77222249940856	TRUE	2	0.490829435412363
L-Isoleucine Biosynthesis Iii	0.376998334060969	1.57578551299024	TRUE	5	0.695272614984428
L-Valine Degradation I	0.822386649125375	1.06575626598756	TRUE	6	0.953325305550364
L-Alanine Biosynthesis I	0.047395643536091	5.20126624991096	TRUE	3	0.234157048422352
L-Isoleucine Biosynthesis Iv	0.216703229630371	1.8250805496481	TRUE	5	0.490829435412363
L-Valine Biosynthesis	0.366597963615497	1.65097108123362	TRUE	5	0.685307004055997
L-Leucine Biosynthesis	0.032127669758604	3.47002635176626	TRUE	5	0.186463985437515
Methylerythritol Phosphate Pathway Ii	0.004866335879887	5.2093684198692	TRUE	6	0.069638944488036
Trans, Trans-Farnesyl Diphosphate Biosynthesis	0.047395643536091	5.20126624991096	TRUE	3	0.234157048422352
Methylerythritol Phosphate Pathway I	0.002034921249586	5.40521707838122	TRUE	7	0.040508798274824
Mono-Trans, Poly-Cis Decaprenyl Phosphate Biosynthesis	0.217741774850761	2.77222249940856	TRUE	2	0.490829435412363
Chitin Derivatives Degradation	0.36565069699907	1.73226207163613	TRUE	2	0.685307004055997
N-Acetylneuraminate And N-Acetylmannosamine Degradation Ii	0.267364643026696	2.30993614444659	TRUE	2	0.560385489172116
L-Arginine Degradation Vi (Arginase 2 Pathway)	0.656491790383873	1.38558653314358	TRUE	2	0.856742430846878
L-Ornithine Degradation Ii (Stickland Reaction)	1	0.769240286557143	FALSE	2	1
L-Proline Biosynthesis I	0.36565069699907	1.73226207163613	TRUE	2	0.685307004055997
Pwy-8132	0.217741774850761	2.77222249940856	TRUE	2	0.490829435412363
L-Homocysteine Biosynthesis	0.169071451617998	3.46527982151357	TRUE	2	0.441287122147605
S-Methyl-5-Thio-Α-D-Ribose 1-Phosphate Degradation Ii	0.217741774850761	2.77222249940856	TRUE	2	0.490829435412363
Ethylene Glycol Degradation	1	1.15434984189681	TRUE	1	1
D-Arabinose Degradation I	1	0.989377915655482	FALSE	1	1
Thymine Degradation	0.406717142477068	1.89033509823967	TRUE	3	0.695272614984428
Uracil Degradation I (Reductive)	0.406717142477068	1.89033509823967	TRUE	3	0.695272614984428
L-Threonine Biosynthesis	0.41699348658001	2.30908830711457	TRUE	1	0.695272614984428
Cmp-3-Deoxy-D-Manno-Octulosonate Biosynthesis	0.011599765557984	6.9389141233608	TRUE	4	0.115562923345293
Cmp-8-Amino-3,8-Dideoxy-D-Manno-Octulosonate Biosynthesis	0.029842892097237	6.93508860487117	TRUE	3	0.186463985437515
Trehalose Biosynthesis Iv	0.122661931777744	4.62106332462642	TRUE	2	0.371567165604115
Pyrimidine Deoxyribonucleosides Degradation	0.443726917918571	1.59930588752296	TRUE	3	0.719322933344559
Stellatic Acid Biosynthesis	0.169071451617998	3.46527982151357	TRUE	2	0.441287122147605
Chorismate Biosynthesis From 3-Dehydroquinate	0.028279081329444	4.62571150081141	TRUE	4	0.186463985437515
Salinosporamide A Biosynthesis	0.694022561803804	1.15444874318703	TRUE	2	0.892564612947871
L-Tyrosine Biosynthesis Iii	0.122661931777744	4.62106332462642	TRUE	2	0.371567165604115
N-Acetylneuraminate And N-Acetylmannosamine Degradation I	1	0.989377915655482	FALSE	1	1
Pyrimidine Ribonucleosides Salvage Ii	0.554877360013092	1.38533935080682	TRUE	1	0.757480606596819
Pyrimidine Ribonucleosides Degradation	1	0.989377915655482	FALSE	1	1
Adenine And Adenosine Salvage Iii	1	1.03893239680314	TRUE	3	1
Adenine Salvage	1	0.692390095497238	FALSE	1	1
Xanthine And Xanthosine Salvage	1	1.06558769845895	TRUE	2	1
Guanine And Guanosine Salvage Ii	0.522870294930578	1.45915946128137	TRUE	4	0.757480606596819
Guanine And Guanosine Salvage	1	0.769240286557143	FALSE	2	1
L-Ornithine Biosynthesis I	0.093901333210785	3.46685998788979	TRUE	3	0.324742110687297
Dtdp-3-Acetamido-3,6-Dideoxy-Α-D-Glucose Biosynthesis	0.169071451617998	3.46527982151357	TRUE	2	0.441287122147605
Dtdp-N-Acetylthomosamine Biosynthesis	0.122661931777744	4.62106332462642	TRUE	2	0.371567165604115
Dtdp-Α-D-Mycaminose Biosynthesis	0.217741774850761	2.77222249940856	TRUE	2	0.490829435412363
Dtdp-N-Acetylviosamine Biosynthesis	0.217741774850761	2.77222249940856	TRUE	2	0.490829435412363
Dtdp-D-Desosamine Biosynthesis	0.267364643026696	2.30993614444659	TRUE	2	0.560385489172116
Dtdp-L-Rhamnose Biosynthesis	0.018816844547294	5.55095150426093	TRUE	4	0.169760662763629
Dtdp-4-O-Demethyl-Β-L-Noviose Biosynthesis	0.029842892097237	6.93508860487117	TRUE	3	0.186463985437515
Dtdp-L-Daunosamine Biosynthesis	0.029842892097237	6.93508860487117	TRUE	3	0.186463985437515
Purine Deoxyribonucleosides Degradation I	1	1.06558769845895	TRUE	2	1
Adenine And Adenosine Salvage V	1	0.923322155197083	FALSE	2	1
Maltose Degradation	0.169071451617998	3.46527982151357	TRUE	2	0.441287122147605
Kojibiose Degradation	0.490576375280576	1.73179264094097	TRUE	1	0.734979045997975
Trehalose Degradation Iii	0.490576375280576	1.73179264094097	TRUE	1	0.734979045997975
Adenine And Adenosine Salvage I	0.710699423907511	0.461388464481091	FALSE	1	0.892564612947871
Fluoroacetate And Fluorothreonine Biosynthesis	1	0.576891138513358	FALSE	1	1
Pwy-8135	0.267364643026696	2.30993614444659	TRUE	2	0.560385489172116
Nad Salvage Pathway Iv (From Nicotinamide Riboside)	0.490576375280576	1.73179264094097	TRUE	1	0.734979045997975
Nad Biosynthesis Iii (From Nicotinamide)	0.41699348658001	2.30908830711457	TRUE	1	0.695272614984428
Quinate Degradation I	0.554877360013092	1.38533935080682	TRUE	1	0.757480606596819
Quinate Degradation Ii	1	1.15434984189681	TRUE	1	1
Cob(Ii)Yrinate A,C-Diamide Biosynthesis Ii (Late Cobalt Incorporation)	0.718353206565274	0.407034201108364	FALSE	1	0.892564612947871
Factor 430 Biosynthesis	0.490576375280576	1.73179264094097	TRUE	1	0.734979045997975
Cob(Ii)Yrinate A,C-Diamide Biosynthesis I (Early Cobalt Insertion)	1	0.629390944102338	FALSE	1	1
Siroheme Biosynthesis	0.554877360013092	1.38533935080682	TRUE	1	0.757480606596819
3,8-Divinyl-Chlorophyllide A Biosynthesis Ii (Anaerobic)	0.554877360013092	1.38533935080682	TRUE	1	0.757480606596819
Heme B Biosynthesis Iv (Gram-Positive Bacteria)	0.554877360013092	1.38533935080682	TRUE	1	0.757480606596819
3,8-Divinyl-Chlorophyllide A Biosynthesis Iii (Aerobic, Light Independent)	1	0.532467843660104	FALSE	1	1
3,8-Divinyl-Chlorophyllide A Biosynthesis I (Aerobic, Light-Dependent)	1	0.576891138513358	FALSE	1	1
2,4-Dinitrotoluene Degradation	0.41699348658001	2.30908830711457	TRUE	1	0.695272614984428
Tetrahydromethanopterin Biosynthesis	0.554877360013092	1.38533935080682	TRUE	1	0.757480606596819
6-Hydroxymethyl-Dihydropterin Diphosphate Biosynthesis Iii (Chlamydia)	0.490576375280576	1.73179264094097	TRUE	1	0.734979045997975
Benzimidazolyl Adenosylcobamide Biosynthesis From Adenosylcobinamide-Gdp	0.093901333210785	3.46685998788979	TRUE	3	0.324742110687297
Adeninyl Adenosylcobamide Biosynthesis From Adenosylcobinamide-Gdp	0.093901333210785	3.46685998788979	TRUE	3	0.324742110687297
2-Methyladeninyl Adenosylcobamide Biosynthesis From Adenosylcobinamide-Gdp	0.093901333210785	3.46685998788979	TRUE	3	0.324742110687297
5-Methylbenzimidazolyl Adenosylcobamide Biosynthesis From Adenosylcobinamide-Gdp	0.093901333210785	3.46685998788979	TRUE	3	0.324742110687297
5-Methoxy-6-Methylbenzimidazolyl Adenosylcobamide Biosynthesis From Adenosylcobinamide-Gdp	0.093901333210785	3.46685998788979	TRUE	3	0.324742110687297
5-Hydroxybenzimidazolyl Adenosylcobamide Biosynthesis From Adenosylcobinamide-Gdp	0.093901333210785	3.46685998788979	TRUE	3	0.324742110687297
Adenosylcobalamin Biosynthesis From Adenosylcobinamide-Gdp I	0.093901333210785	3.46685998788979	TRUE	3	0.324742110687297
5-Methoxybenzimidazolyl Adenosylcobamide Biosynthesis From Adenosylcobinamide-Gdp	0.093901333210785	3.46685998788979	TRUE	3	0.324742110687297
Benzoyl-Coa Degradation I (Aerobic)	0.057227628731991	0.168399140035977	FALSE	1	0.252653892806131
Phenylacetate Degradation I (Aerobic)	0.037110732770506	0.164374443047686	FALSE	1	0.210971973969313
Pwy-8073	0.001873280167535	6.94657698570575	TRUE	6	0.040508798274824
Lipid Iva Biosynthesis	0.001873280167535	6.94657698570575	TRUE	6	0.040508798274824
Adenosylcobalamin Biosynthesis From Adenosylcobinamide-Gdp Ii	0.169071451617998	3.46527982151357	TRUE	2	0.441287122147605
4-Methylphenyl Adenosylcobamide Biosynthesis From Adenosylcobinamide-Gdp	0.169071451617998	3.46527982151357	TRUE	2	0.441287122147605
Phenyl Adenosylcobamide Biosynthesis From Adenosylcobinamide-Gdp	0.169071451617998	3.46527982151357	TRUE	2	0.441287122147605
Nad Phosphorylation And Dephosphorylation	0.71031428816188	0.494390444838177	FALSE	1	0.892564612947871
Diethylphosphate Degradation	1	1.15434984189681	TRUE	1	1
Adp-L-Glycero-Β-D-Manno-Heptose Biosynthesis	0.004623489374069	6.9427435833022	TRUE	5	0.069638944488036
Adenosylcobinamide-Gdp Biosynthesis From Cobyrinate A,C-Diamide	0.36565069699907	1.73226207163613	TRUE	2	0.685307004055997
Adenosylcobinamidegdp Salvage From Cobinamide Ii	0.36565069699907	1.73226207163613	TRUE	2	0.685307004055997
Adenosylcobinamide-Gdp Salvage From Cobinamide I	0.316925588688385	1.97994940803931	TRUE	2	0.637046925947839
Di-Trans,Poly-Cis-Undecaprenyl Phosphate Biosynthesis	0.639638654062012	1.53966342735061	TRUE	2	0.850801414858125
Pyridoxal 5'-Phosphate Biosynthesis I	1	0.532467843660104	FALSE	1	1
Thiazole-Syn-Gs1	1	0.989377915655482	FALSE	1	1
Thiazole Biosynthesis Ii (Aerobic Bacteria)	0.718353206565274	0.407034201108364	FALSE	1	0.892564612947871
Thiazole Biosynthesis I (Facultative Anaerobic Bacteria)	1	1.15434984189681	TRUE	1	1
Hypotaurine Degradation	0.244112008688955	0.265919632403707	FALSE	1	0.533192018978507
Adenosylcobalamin Salvage From Cobalamin	0.490576375280576	1.73179264094097	TRUE	1	0.734979045997975
Arsenate Detoxification Iii (Mycothiol)	0.490576375280576	1.73179264094097	TRUE	1	0.734979045997975
Palmitate Biosynthesis Ii (Bacteria And Plants)	0.543709501671233	0.785651060277849	FALSE	10	0.757480606596819
Stearate Biosynthesis Ii (Bacteria And Plants)	0.644130032570715	0.794754999134858	FALSE	10	0.854038222098552
Octane Oxidation	0.461695611370912	0.680004068839855	FALSE	6	0.734979045997975
Wax Esters Biosynthesis Ii	0.626041716708009	1.26018984332869	TRUE	6	0.838088104625237
Long-Chain Fatty Acid Activation	0.626041716708009	1.26018984332869	TRUE	6	0.838088104625237
(5z)-Dodecenoate Biosynthesis Ii	0.235386560337699	0.511785244302966	FALSE	4	0.519177945258556
(5z)-Dodecenoate Biosynthesis I	0.403588346494725	0.564267518033233	FALSE	4	0.695272614984428
Fatty Acid Elongation -- Saturated	0.267040131140031	0.557126574609986	FALSE	5	0.560385489172116
Oleate Biosynthesis Iv (Anaerobic)	0.403588346494725	0.564267518033233	FALSE	4	0.695272614984428
Palmitoleate Biosynthesis I (From (5z)-Dodec-5-Enoate)	0.236444895551487	0.50243380381408	FALSE	4	0.519177945258556
8-Amino-7-Oxononanoate Biosynthesis I	0.307809086816978	0.55293138955312	FALSE	4	0.626180250142382
Gondoate Biosynthesis (Anaerobic)	0.403588346494725	0.564267518033233	FALSE	4	0.695272614984428
Mycolate Biosynthesis	0.135003597499127	0.445418343899378	FALSE	4	0.40598907943578
Cis-Vaccenate Biosynthesis	0.5130350995298	0.628676907422442	FALSE	4	0.74968157149601
Fatty Acid Biosynthesis Initiation I	0.053526771951582	2.89140860944371	TRUE	5	0.245716030715909
Exc-Starch-N27	0.009402473058176	3.2703686133372	TRUE	8	0.102684903135345
Lnt-Degradation	0.499841742034971	0.384386436509303	FALSE	1	0.738062965840964
Reductive Monocarboxylic Acid Cycle	0.490576375280576	1.73179264094097	TRUE	1	0.734979045997975
Reductive Acetyl Coenzyme A Pathway Ii (Autotrophic Methanogens)	0.185568010082498	2.31078474298618	TRUE	3	0.468783016748845
Hydrogen Production Vi	0.122661931777744	4.62106332462642	TRUE	2	0.371567165604115
Heptadecane Biosynthesis	0.490576375280576	1.73179264094097	TRUE	1	0.734979045997975
Alkane Biosynthesis I	0.490576375280576	1.73179264094097	TRUE	1	0.734979045997975
Pyruvate Fermentation To (R)-Acetoin I	1	0.865605709924565	FALSE	1	1
Pyruvate Fermentation To (S)-Acetoin	1	0.865605709924565	FALSE	1	1
Pyruvate Fermentation To (R)-Acetoin Ii	1	0.769388204715256	FALSE	1	1
Atp Biosynthesis	0.41699348658001	2.30908830711457	TRUE	1	0.695272614984428
Acyl-Coa Hydrolysis	0.71031428816188	0.494390444838177	FALSE	1	0.892564612947871
Bacterial Bioluminescence	0.349698821923455	0.314383652068449	FALSE	1	0.681338080273399
Glycerol-3-Phosphate To Fumarate Electron Transfer	1	0.692390095497238	FALSE	1	1
Hydrogen To Fumarate Electron Transfer	0.554877360013092	1.38533935080682	TRUE	1	0.757480606596819
Nadh To Fumarate Electron Transfer	0.554877360013092	1.38533935080682	TRUE	1	0.757480606596819
Fatty Acid Β-Oxidation Iii (Unsaturated, Odd Number)	0.554877360013092	1.38533935080682	TRUE	1	0.757480606596819
Plasmalogen Biosynthesis	0.570144487948518	0.727991211697908	FALSE	6	0.775770368847984
Cardiolipin Biosynthesis I	0.626041716708009	1.26018984332869	TRUE	6	0.838088104625237
Cardiolipin Biosynthesis Iii	0.626041716708009	1.26018984332869	TRUE	6	0.838088104625237
Phosphatidylserine And Phosphatidylethanolamine Biosynthesis I	0.458883204639731	1.34173105290536	TRUE	6	0.734979045997975
Nadh To Cytochrome Bo Oxidase Electron Transfer I	0.71031428816188	0.494390444838177	FALSE	1	0.892564612947871
Nadh To Cytochrome Bd Oxidase Electron Transfer I	0.713495028373798	0.432512826329078	FALSE	1	0.892564612947871
Fe(Ii) Oxidation	0.50152712377627	0.364122567444822	FALSE	1	0.738062965840964
Oleate Biosynthesis Iii (Cyanobacteria)	0.631714363009645	1.2230154793474	TRUE	6	0.8429628959775
Palmitoleate Biosynthesis Iii (Cyanobacteria)	0.732950356067156	1.22258604621485	TRUE	3	0.902594652130177
Phosphopantothenate Biosynthesis I	1	0.989377915655482	FALSE	1	1
Trehalose Degradation Vi (Periplasmic)	0.217741774850761	2.77222249940856	TRUE	2	0.490829435412363
L-Arginine Degradation I (Arginase Pathway)	1	0.629390944102338	FALSE	1	1
Sucrose Degradation Vii (Sucrose 3-Dehydrogenase)	0.217741774850761	2.77222249940856	TRUE	2	0.490829435412363
Mannitol Cycle	0.36565069699907	1.73226207163613	TRUE	2	0.685307004055997
Sucrose Degradation I (Sucrose Phosphotransferase)	0.122661931777744	4.62106332462642	TRUE	2	0.371567165604115
D-Sorbitol Degradation I	0.217741774850761	2.77222249940856	TRUE	2	0.490829435412363
Pwy-8130	0.169071451617998	3.46527982151357	TRUE	2	0.441287122147605
S-Methyl-5-Thio-Α-D-Ribose 1-Phosphate Degradation I	1	1.15434984189681	TRUE	1	1
Muc-Glycan_deg	0.003610884082312	0.112976789060296	FALSE	1	0.062438203923311
Pwy-8134	0.50152712377627	0.364122567444822	FALSE	1	0.738062965840964
Bile Acids Degradation	0.349698821923455	0.314383652068449	FALSE	1	0.681338080273399
Bai-Pwy	0.358408749340095	0.288132365506077	FALSE	1	0.685307004055997
Iso-Bile Acids Biosynthesis I	0.267364643026696	2.30993614444659	TRUE	2	0.560385489172116
Glycocholate Metabolism (Bacteria)	1	0.814572634547631	FALSE	2	1
